# Supplementary material for: Predicting natural language descriptions of mono-molecular odorants
Source: Nat Commun. 2018 Nov 26;9:4979. doi: 10.1038/s41467-018-07439-9 (PMC6255800; doi:10.1038/s41467-018-07439-9)
Supplement: Supplementary file 3 — Supplementary Data 1 [file 41467_2018_7439_MOESM3_ESM.xls]

## Sheet: DirSem predictions
CID	citrus	lemon	grapefruit	orange	fruity	pineapple	grape	strawberry	apple	pear	cantaloupe	peach	banana	floral	rose	violets	lavender	cologne	musk	perfumery	fragrant	aromatic	honey	cherry	almond	acetone	nutty	spicy	clove	cinnamon	laurel	tea	seasoning	pepper	peppers	dill	caraway	cognac	resinous	cedarwood	mothballs	peppermint	camphor	eucalyptus	chocolate	vanilla	sweet	maple	caramel
240	14.4972	9.02501	9.5161	10.3291	14.9246	10.6027	13.9072	14.41	15.6686	13.2733	8.15302	15.2438	12.799	12.3416	7.6107	4.17573	6.20767	3.92809	5.04649	5.19226	11.9516	9.98491	10.3858	11.7688	15.4602	3.75863	12.4519	11.5176	4.76106	8.82737	5.81925	8.99278	4.11904	6.09775	8.53951	2.27696	5.85425	3.72362	5.69119	3.8144	1.19832	7.95336	4.29683	5.17109	12.4599	12.9105	28.3977	7.54572	10.6975
326	5.27839	4.20269	4.31044	3.58431	5.74991	3.18883	3.70478	3.11714	1.60283	2.97908	2.67156	3.72106	2.65043	6.48398	3.98715	4.7644	5.5244	4.74638	6.10232	7.36201	8.3195	8.25746	6.01047	4.66691	5.13259	3.23795	5.19618	8.80117	6.63904	7.88949	3.47309	5.33923	8.4694	6.94173	6.75182	5.85567	7.75246	4.90576	5.60647	8.12355	4.57356	4.95896	5.89445	4.74704	4.8163	6.14454	7.32501	3.81521	5.95126
460	4.76771	3.71707	3.33339	4.38176	5.98676	2.51347	5.20449	4.35299	3.12126	3.30424	1.39847	4.0587	3.13731	7.03928	4.47735	4.3396	4.56932	5.27437	6.12848	6.97959	6.07287	7.49997	4.37617	4.13236	4.70401	5.87963	5.59748	7.10378	4.95523	5.38448	3.12306	4.32869	5.39425	5.4095	4.65192	4.06727	5.38458	3.92646	6.00389	5.65456	5.13234	4.91737	5.81135	4.29375	4.6975	5.4566	7.89923	3.4421	5.32123
957	7.80662	5.66938	5.55251	6.51501	8.07489	4.34285	9.13491	7.79242	7.14768	6.69806	3.57583	7.5773	5.29965	9.40449	4.62295	5.31684	5.3669	5.73584	7.83663	6.41747	6.60976	8.24602	5.59465	6.49675	5.98898	7.54768	5.78396	6.4942	4.8109	5.13789	4.01794	5.0136	4.35283	5.1999	4.17116	3.24401	4.88001	4.5405	7.53318	5.22956	5.12078	5.65178	6.34458	4.63744	5.55729	6.22586	10.0728	4.95604	5.65881
1049	5.38662	6.12207	4.52817	4.01856	7.58209	4.34906	5.37364	5.03393	4.21705	4.78784	2.91133	5.23468	3.93757	5.5226	3.40269	5.77824	5.52934	4.65298	6.11796	5.97212	7.97148	7.25905	7.17053	5.92255	6.52546	4.14866	7.04431	8.33267	6.20848	7.17463	3.35379	5.52575	6.99516	6.04549	5.32472	6.04585	6.67121	4.78192	6.41952	6.52032	4.30691	5.57463	5.11938	4.86957	6.36293	6.75572	9.86658	5.44077	6.80067
1183	11.161	9.6439	4.73992	6.46797	19.7416	10.4916	8.00179	13.8626	11.9328	9.30199	4.54128	13.3428	11.8837	13.4898	10.8554	6.36871	8.9248	5.47502	1.28746	9.58784	17.7867	11.5543	15.9034	11.4441	23.2708	0.704869	21.7169	20.4107	3.18313	15.0174	3.58971	15.3216	8.70695	5.22337	9.86543	6.48523	9.69524	5.21997	2.46459	4.97643	-0.202818	13.3245	0.963758	6.26846	21.7898	20.7403	49.2073	11.0216	20.1023
2758	6.39138	4.61932	3.83389	4.73424	5.94895	4.1002	6.54366	6.91821	4.5174	4.83135	2.69431	6.24524	5.11897	10.1376	5.6568	5.2056	5.38426	4.50044	4.97072	6.26255	6.94478	7.58814	5.95725	5.69443	6.53998	4.95271	5.9883	7.9971	3.46975	5.62282	4.31126	7.30093	5.92962	5.641	6.06942	3.55255	5.11621	3.17867	4.74258	4.07271	3.48754	5.77349	4.98151	4.44858	6.59364	7.19984	13.4818	4.45385	5.7317
2879	6.42763	3.66813	4.24247	6.19169	6.69648	1.74394	7.27396	5.21472	4.92507	3.72455	2.49097	5.31214	3.22045	7.66317	4.28384	5.13008	5.3573	8.9104	10.2286	9.11354	5.03313	9.75255	3.32342	2.33151	2.37555	12.3041	4.44106	5.36194	4.83197	4.86226	2.87095	2.91009	4.85303	4.44365	2.03726	2.57217	4.82627	5.92564	9.1533	6.24183	9.41656	6.5893	8.02501	4.88609	4.05505	4.96975	4.31124	3.7125	5.85157
4133	6.14431	4.65606	3.59037	4.28971	7.11172	3.62941	6.26941	6.05089	5.04324	4.86128	2.20713	6.22624	4.59867	8.20245	4.98005	4.40319	4.08482	3.86923	5.15749	4.80684	7.16612	7.30333	6.24893	5.5761	6.59557	4.09095	7.28638	8.90838	3.46945	5.73517	3.27381	6.2713	5.52382	5.56911	6.0993	3.65137	4.4393	2.36868	4.413	3.59414	2.70153	5.64046	4.71884	2.79971	6.22886	8.00031	16.8326	4.12395	5.8142
6054	5.49429	6.42624	4.77324	6.83377	8.41082	6.99832	8.82202	10.3017	6.4078	7.39189	4.07357	9.10642	7.42365	16.0595	10.8967	10.3887	9.79551	6.71785	7.82214	7.65762	11.7664	8.80045	8.84366	9.73212	8.31701	4.00522	5.74831	7.85235	5.11369	5.93687	6.82253	9.42267	4.05264	5.76847	5.6474	6.14814	7.09704	4.68176	6.12634	7.08076	4.72136	8.09277	6.46597	5.46118	8.18091	8.79901	16.4422	7.17276	5.61866
6374	7.66997	3.95334	4.95163	5.8281	7.0018	1.94329	8.83708	5.8191	4.63463	3.57499	1.21206	4.71367	3.72635	8.8842	3.13152	4.04052	4.68221	7.91735	8.93978	9.32328	3.56373	10.4955	3.88211	2.57166	3.25873	12.9265	5.6628	6.18985	4.65946	4.62222	3.04098	3.77472	6.26311	6.10337	3.75533	2.53096	4.63459	5.40387	8.22022	4.51962	7.32123	5.04789	7.66152	4.91348	4.4564	4.68508	5.27438	3.09836	6.23287
6448	5.04049	3.73532	3.55728	3.93278	5.26756	2.56365	5.45953	4.9276	3.1686	3.60591	1.96861	4.31351	2.91898	7.44371	3.55878	4.57836	4.73516	4.98048	5.87381	6.17694	5.2235	7.12172	4.25772	3.65067	3.85562	6.46038	4.25886	5.79603	3.99699	4.73761	3.13941	4.58904	5.11181	4.6196	3.98733	3.19021	4.48129	3.99808	5.67872	4.68785	4.51349	4.72033	5.45844	4.10874	4.47711	4.73174	6.93432	3.73513	4.67225
6501	7.6779	6.61786	5.67006	7.13972	9.63191	6.48453	8.18878	8.82539	8.44898	7.76054	4.75985	9.24757	7.34989	9.39984	6.90723	5.43864	6.04877	3.86689	5.34071	3.61841	9.63328	7.256	7.5119	8.18984	8.90724	2.56423	7.82628	8.36959	4.37547	6.04854	4.48887	6.45699	3.11029	4.7223	5.72175	3.87747	5.28768	3.53395	4.80212	4.41711	2.42294	6.30008	4.07702	3.7907	7.66591	8.51085	17.5963	5.49824	6.50505
7119	9.74075	6.848	6.12999	8.54656	10.9514	7.17312	11.2369	11.5935	9.48056	8.9468	4.32488	11.1601	8.85221	15.9693	9.95067	7.32264	8.01191	6.04306	7.06391	6.60041	11.3446	10.9159	8.94133	9.29126	10.2996	6.17184	8.56755	9.953	4.36057	6.93761	6.46441	9.63847	4.7074	6.42567	7.54234	3.63665	6.01301	4.52085	6.11801	5.33016	3.51173	7.99786	6.64648	4.76842	9.83212	10.7174	23.0906	6.89993	7.88265
7410	7.73739	5.91671	5.27325	6.4722	8.26265	4.95721	8.75613	8.23022	6.7524	6.4453	3.25827	7.61267	5.90625	10.8361	6.0149	5.89225	6.15463	5.79167	7.19817	6.74097	7.91986	9.02759	6.66237	6.72436	7.5158	6.87137	6.8203	8.11728	4.7788	6.26835	4.78426	6.82096	5.12233	6.09666	5.7783	3.96174	5.7548	4.08177	6.41508	5.15301	4.34347	6.67767	6.48554	4.89654	6.89943	7.85406	14.4856	5.35915	6.55107
7519	6.23039	3.54597	3.61151	5.11739	5.65217	1.74308	6.80678	4.71023	3.78509	3.3133	0.907159	4.10829	3.00559	7.74337	3.07929	3.97726	4.52886	6.69922	7.6593	7.96044	4.22051	8.98534	3.52527	2.78468	3.43314	10.2006	4.51373	5.3496	4.54829	4.70989	3.2719	3.80559	5.72527	5.05287	3.38513	2.65226	4.57592	5.04547	7.76398	5.50682	6.49645	4.71101	7.19139	5.21814	4.3888	4.24443	4.82294	4.0383	5.65203
7583	4.82686	3.59221	3.25283	3.34693	4.48489	2.86766	4.89403	4.11598	2.94273	3.19072	1.37728	3.56128	3.13619	5.97317	2.4594	3.49238	3.68807	4.08398	4.67164	5.49966	4.1663	6.46632	4.39813	3.31787	4.12679	6.03219	4.07165	5.39096	3.69211	4.75807	3.23209	4.86348	5.69281	5.06735	4.33147	3.01381	4.12722	3.31471	4.98685	4.17184	3.55734	3.86896	5.11747	4.16978	4.56507	4.46599	6.23788	3.84235	4.92519
7731	6.42832	6.28883	5.10211	6.19997	8.13836	5.75058	7.40363	7.71577	6.29525	6.39204	3.9132	7.64738	5.97099	9.97192	6.84743	6.67437	6.52677	5.10607	6.65881	5.82363	8.87966	7.76105	7.50623	7.63367	7.44136	4.61843	6.40043	8.02157	4.83211	6.35189	4.80222	7.2451	4.91267	5.74334	5.33619	4.95814	6.16518	4.31705	6.04524	5.86599	4.28234	6.62968	5.5569	4.68821	6.90904	7.848	13.5022	5.69809	6.40781
7749	7.71647	5.16671	5.53194	6.74083	9.02147	4.20426	8.51888	7.23696	7.24201	6.01923	3.49541	7.44883	5.86074	7.99896	5.35255	4.72257	5.21738	6.22164	7.52875	6.72048	7.1718	9.13155	5.44001	5.06144	6.10649	7.76663	7.63412	7.63818	5.00271	5.49054	3.45406	4.15136	4.25172	5.14182	4.54313	3.12818	4.93127	4.37525	7.0336	4.55114	5.74596	6.09295	5.93979	4.17129	6.02	7.0179	12.1216	3.98116	6.42616
7762	15.2072	10.6632	10.823	11.9441	17.8215	12.0948	14.7994	14.9638	17.5761	14.9277	8.58995	16.8337	14.3366	11.1067	9.06304	4.36268	5.7024	2.39839	4.83441	2.64644	13.7625	10.6556	12.0145	13.5433	17.0004	2.48404	15.4185	13.6671	5.05754	9.29833	6.36971	9.54485	3.48654	6.89787	9.47777	2.72609	5.76983	3.26024	6.70619	3.4553	0.465995	7.85492	4.17422	4.76564	12.9672	14.617	33.5085	7.9582	11.5013
7921	4.87558	3.86054	3.25226	3.38857	6.78912	2.67963	4.03449	4.55464	3.38095	2.93248	2.59033	4.39528	3.25394	5.32507	3.14242	4.05656	4.82444	5.0542	5.06694	6.10562	6.46899	6.58835	4.95329	3.24508	5.44307	4.20149	6.52638	7.34315	3.58768	5.80578	1.65794	4.02545	4.89438	3.37989	3.46756	3.5859	5.13038	3.84196	4.30805	4.23303	3.91464	5.62721	3.27878	3.67921	5.7546	6.20525	10.7314	3.48064	6.38018
7991	4.51927	4.208	4.53379	4.99523	8.74046	2.4423	5.55062	4.41533	3.9543	3.68236	3.02589	5.13135	4.00901	4.52146	3.85369	5.87046	5.36258	6.29588	8.61741	6.60743	7.60825	7.94589	4.7382	4.22409	3.2138	5.00871	7.91751	7.78236	5.31341	4.33946	1.78392	1.57523	4.42475	3.63243	2.35156	4.72824	5.06892	4.45386	8.53783	5.63101	6.98457	4.92995	4.6146	4.4016	3.70049	5.12582	7.23312	3.20286	4.91043
8030	4.64106	5.88745	5.2613	4.62247	6.14351	3.61142	4.37572	3.70368	2.79512	3.80852	3.48003	4.05317	3.31762	3.88844	3.87487	6.35048	6.84018	5.60299	7.15698	6.04839	8.49851	8.21135	5.70413	3.69764	4.0347	4.49007	6.36963	8.04984	9.09831	7.12695	3.66226	2.9192	7.02199	6.97881	6.66124	7.53437	7.80337	5.44007	6.23807	6.99965	6.07462	5.62823	6.16162	5.01718	4.54601	4.97968	4.41029	3.68679	4.8173
8103	5.28004	5.56768	4.04617	5.47068	6.02793	4.08078	5.80149	5.90555	5.27407	5.04316	3.46403	5.99715	4.517	7.17285	5.20281	6.45243	5.93796	5.54906	7.60673	6.16208	7.64546	7.02702	5.6688	5.85355	6.27554	4.83721	5.29097	6.50836	4.80825	6.05533	4.19131	5.23845	4.15176	4.48852	3.44274	4.90308	6.1726	3.46577	6.63475	5.91934	5.32011	6.99577	5.8777	5.48691	4.98977	6.65808	10.5279	5.41736	5.36871
8118	3.38798	3.43342	3.20667	4.26469	5.25942	2.71872	4.81377	4.37182	3.63225	3.79195	2.07059	4.40798	3.49655	5.6584	4.03674	5.20497	4.73911	4.76956	6.4894	5.24663	5.50796	6.07984	3.82137	3.79305	2.76165	4.949	4.27773	4.34512	4.26002	3.18157	2.93587	2.56615	3.22385	3.02765	2.08632	3.76851	3.5992	3.58703	6.51261	4.67467	5.20167	4.09445	4.96436	4.25783	3.33607	3.33913	4.87918	4.0584	3.27306
8129	7.60198	5.68942	5.20802	6.74145	7.57237	5.10193	8.47966	8.04197	7.34524	6.57496	3.54037	7.74218	6.40521	9.21964	5.63867	4.92811	5.17364	4.58975	5.9502	4.72261	6.78312	7.84085	5.84114	6.20155	6.97093	6.20796	6.30752	6.79359	3.63752	5.0288	4.66764	6.11077	3.58087	5.06461	4.93229	2.66062	4.42595	3.21113	5.80465	3.53628	3.66322	5.80618	5.39047	4.45361	6.24277	7.05451	13.4755	4.81394	5.73356
8635	10.6291	8.61983	7.62756	9.45297	13.8602	9.34018	12.0864	12.5528	12.9961	11.8854	6.02585	13.468	10.6443	12.7801	9.34882	6.13121	6.31817	3.14515	5.78758	2.87217	12.6188	8.78703	10.3014	12.3481	13.0513	1.77437	11.0518	11.0317	4.56985	7.17459	6.0274	8.86248	2.63739	5.9708	7.75144	3.78658	5.27503	2.93637	5.80357	4.52987	0.890262	7.28632	4.8498	3.65379	10.2202	12.025	27.9683	7.43585	8.11222
8797	6.38606	5.16438	4.87339	5.79903	8.57864	3.64612	6.11072	5.23436	4.99773	4.74572	2.88814	5.73776	3.56579	7.32661	4.68172	5.42821	5.58398	7.05345	9.26142	7.91776	7.99887	9.65846	6.17741	4.8654	5.72872	8.25351	6.51922	8.62355	5.88192	7.73421	3.52507	5.23583	6.4136	5.94307	4.58562	4.89586	6.50879	5.33206	8.29611	7.84648	6.70036	7.2707	8.01807	5.19399	5.67263	7.41341	11.1258	5.48874	7.48296
8892	6.08779	6.01655	6.23857	7.70208	11.2467	2.73252	7.52384	5.48986	5.25254	3.40524	4.34492	6.15912	4.38993	5.43201	4.85551	7.9265	7.83478	11.3181	13.361	8.90991	8.03614	11.174	5.64418	2.87159	1.79212	12.3545	8.21808	8.27185	6.36836	5.5141	1.80976	1.72545	4.98443	4.59332	1.06159	5.26563	6.75599	7.99925	11.2437	7.10326	12.0414	8.04979	6.88444	5.00093	4.58081	6.29299	4.29545	3.35714	7.5903
8918	5.99815	4.32894	4.19061	5.1335	6.05106	2.99204	6.89336	5.37415	5.03179	4.40119	2.21304	5.29391	4.3048	6.47277	3.65278	4.28436	3.94734	4.85888	6.48669	5.68816	4.73308	7.32883	4.30246	4.22402	4.32797	7.11237	5.34618	5.53675	3.56899	4.05439	3.24609	3.99988	4.21283	4.48082	3.07104	2.60858	3.98275	3.37388	6.77715	3.76341	5.03392	4.51031	5.28978	4.31336	4.08	5.01708	7.63679	3.63509	4.84663
9609	4.40947	5.65615	4.35638	4.55529	6.26248	3.04705	4.23452	3.45804	3.20435	3.53233	2.38381	4.14691	2.95812	3.71743	4.45673	5.47502	4.80345	3.78821	6.11048	4.43241	6.92159	7.23629	5.61056	4.21412	4.43112	4.39784	6.72866	7.57773	5.66782	5.87307	2.96053	3.8795	5.39377	5.38271	4.26468	5.72696	6.0392	4.13057	6.24345	4.93551	4.94567	5.08025	4.86142	4.10525	3.79914	5.46036	8.06639	3.52429	5.10158
10285	3.24077	2.95805	2.50116	3.31167	5.18287	1.23429	3.65303	2.84973	2.24972	2.70584	1.20474	3.03193	1.49908	4.41185	2.3293	3.8804	3.49098	4.1012	6.19891	5.17224	5.00916	5.45281	3.06846	3.74276	2.99632	3.9228	4.18094	5.10792	3.81418	3.86838	1.83755	2.20628	3.65165	2.87655	1.78473	3.36992	4.0047	3.32998	6.58756	5.53312	4.46985	3.60843	4.6499	3.97861	2.54342	3.46638	4.84951	3.4837	3.68616
10430	4.15446	4.53576	6.0125	6.78134	13.5296	2.31865	6.36239	5.03412	3.30938	2.99497	4.62446	6.03002	5.24909	4.85029	5.03046	8.99854	8.5221	10.6983	13.1567	8.96208	11.2901	10.7746	5.48129	4.32923	1.19258	6.30183	11.2361	11.1087	6.95859	4.24018	1.04983	-0.135552	4.9593	3.67372	1.65279	6.19017	6.70426	6.92031	12.6478	8.19643	11.7062	6.22556	4.88719	5.37923	4.10502	6.12213	5.44846	2.43153	5.95981
10890	11.3641	8.50105	8.33732	8.7847	13.9392	8.24353	11.2086	10.4878	12.2146	10.3584	6.20307	12.0037	10.0238	7.94055	6.1485	4.43599	4.93407	3.47928	6.02584	3.32474	10.9133	9.37058	9.54944	9.80312	11.8029	3.35114	12.471	11.7909	5.06841	7.746	4.46268	6.82119	4.47515	6.43113	7.528	3.58083	5.49763	3.17598	6.5755	3.76212	2.12495	6.67531	4.27929	3.88555	9.33233	11.4454	24.4533	5.88405	9.05384
11902	5.34572	4.63957	4.83911	5.05612	7.51267	2.73237	5.50411	4.01742	3.50204	3.64087	2.66685	4.52566	3.08784	5.65117	4.203	5.25181	5.09945	5.78991	8.1443	7.37899	7.12923	8.40506	5.06368	4.63952	4.33493	5.93122	6.34953	7.69006	5.78929	6.03272	2.69481	3.37611	5.66129	5.3209	3.56188	4.946	6.45412	4.87994	7.9245	6.81555	6.44257	5.23305	5.94841	4.7742	3.65701	5.53601	6.54695	3.40846	5.67078
12178	6.86079	3.47467	4.07143	4.78212	6.12821	2.17387	7.94072	5.51764	4.78681	3.87093	1.03307	4.64296	3.95142	7.79091	2.90372	3.13787	3.66732	5.82756	6.49693	7.41902	3.72685	8.53336	3.62528	3.06491	4.33669	9.21287	5.57071	5.71209	4.06806	4.16746	2.93526	3.55682	5.04539	5.38363	4.15953	2.04366	3.89826	3.58694	6.16479	3.45788	4.88298	4.18208	6.0683	3.95594	4.5046	4.8493	7.66077	2.87399	5.24527
14286	4.08218	3.58027	2.45431	3.34178	5.87293	2.71368	2.18467	3.16155	1.5047	1.9814	1.93673	3.10487	2.56884	5.1209	3.922	3.86806	5.31109	5.5038	4.2006	8.22634	7.16175	6.76454	4.85391	3.44577	5.93063	4.29052	6.03419	8.18718	5.35811	7.53752	2.4249	5.22651	7.31765	4.86053	4.85712	4.77591	7.11829	5.62204	5.28122	7.52694	5.69135	5.6007	4.37939	5.54938	6.9369	6.03097	6.23675	4.10353	7.85013
18827	4.41903	4.23697	3.50967	4.20722	6.25456	2.51263	4.73899	4.42682	3.10588	3.59384	2.26725	4.27372	2.51098	6.22304	3.14163	5.17941	4.87068	5.44247	7.31607	6.49245	5.91467	6.69772	4.60954	4.62451	3.9299	5.91645	4.8032	6.37442	4.31576	5.16562	2.68027	4.20032	5.16282	4.04111	2.70066	4.19912	5.04743	4.54206	7.47118	6.31013	5.61659	5.17066	5.63546	5.00884	4.22877	4.77543	6.01339	4.6458	5.28671
19310	5.15651	6.62262	6.56028	4.98321	6.3148	3.56814	4.91876	3.28987	2.55701	3.82909	3.5971	3.86601	3.20958	3.14295	5.04127	6.71898	7.14597	5.58099	7.31107	6.80637	8.77583	9.76839	5.95077	2.92222	3.39853	5.77517	7.8202	9.30959	11.4682	7.7683	3.73251	2.14136	8.39912	9.06812	8.58467	9.10315	8.8995	6.2742	6.25419	6.60412	7.24175	5.59037	6.85732	4.49117	4.04848	4.82674	3.10969	2.13403	4.55402
26331	4.0534	4.00245	2.63378	4.23302	7.06148	2.16176	3.94545	3.72251	3.0212	2.79919	1.25969	3.85569	2.75779	4.7768	3.92344	3.8702	4.00774	4.76689	5.26835	5.94507	6.04529	6.30617	4.38458	4.17568	5.002	4.89935	6.91797	7.58822	4.09497	5.24	1.89981	3.89382	4.796	3.98544	3.17688	3.90114	5.05166	4.36509	6.33229	5.46042	5.28672	4.78681	4.14758	4.21005	5.31084	5.60308	8.12249	3.573	6.45601
31252	5.00997	3.75469	3.53278	4.54295	6.11988	2.16984	5.99372	4.95982	4.22882	3.91257	2.07068	4.65664	3.1967	6.30489	2.9151	4.79986	4.74469	5.84675	7.40881	6.17402	5.40826	7.19749	3.67216	3.55388	3.71253	6.75189	4.75539	5.0901	4.11023	4.15785	2.73618	2.84152	3.65686	3.38896	2.28031	2.92922	4.15124	3.80144	7.0375	4.92135	5.36222	4.98545	5.61328	4.51777	3.88082	4.48945	6.79908	4.09788	4.47004
61138	4.48019	5.17955	6.44506	7.01588	12.8112	2.49825	6.8439	4.58298	4.13291	3.51168	4.37195	6.14344	5.01025	4.1624	6.46192	9.08361	7.76555	9.77504	12.8605	9.53683	10.6646	11.1543	5.69147	4.4953	1.82604	7.37292	11.1807	10.2044	7.38293	4.65311	1.34468	-0.0130341	4.78591	4.18358	0.972179	6.49162	7.22001	7.03949	12.9398	7.87058	12.3075	6.32958	5.36695	5.2096	3.27641	6.18166	5.13656	2.13747	6.04104
61199	7.71984	6.73207	4.32243	5.40643	11.739	6.34901	6.20909	8.00558	7.42427	6.45287	3.31102	8.19459	6.75298	8.55279	6.17201	4.94535	6.0217	5.02901	4.70609	7.09391	11.2692	8.81332	9.58528	7.74178	12.7321	3.07506	11.7978	12.6376	4.75506	10.1188	3.58558	8.86993	6.96154	5.69777	7.14741	5.42285	7.36626	4.17265	4.83626	6.22485	2.51448	8.60083	4.42603	5.218	11.5433	12.0765	25.2194	7.3773	11.4717
62444	3.60269	5.09937	6.67804	6.53627	9.32715	4.08195	5.49776	3.17675	4.97224	4.80146	4.16918	6.61678	5.73844	1.88161	10.2113	7.98052	4.8508	4.25034	8.31775	7.19173	8.65493	9.7087	6.21199	4.57763	1.44845	5.8454	10.3835	7.92738	6.73439	3.55034	2.40489	1.04995	4.7583	4.60237	1.21619	6.58942	5.30515	5.76072	11.2355	4.79851	11.1032	4.09567	4.55215	3.83939	1.67521	4.61192	4.49741	1.51087	4.12091
637563	6.46176	5.08309	4.06251	4.96984	8.73951	4.80705	5.71241	6.04177	6.14513	5.7255	2.58516	6.81195	5.37551	6.59019	4.75274	3.25019	3.3979	2.30262	3.85455	2.6327	8.05194	6.84142	6.85445	6.34008	8.25111	2.06769	8.29316	9.41235	2.95323	6.36501	3.40276	6.51828	4.49133	4.9129	6.12421	3.02798	4.09313	1.92158	4.22482	3.71791	0.954824	5.20703	4.01954	2.95569	6.91328	8.67089	19.6818	4.95676	6.79137
638014	9.47724	6.94912	6.8377	7.76415	11.4194	6.93995	9.8221	9.25421	9.21704	8.60407	4.9887	10.1168	8.23637	10.4783	6.86014	5.92433	6.3181	5.17604	7.47625	6.34673	10.9593	9.86787	8.68613	9.21318	9.98734	4.2387	9.43391	10.3799	5.63871	7.68782	5.14637	7.24913	5.66409	6.47625	6.82936	4.45859	6.55052	4.21789	7.53123	6.54722	3.91868	6.83116	6.07894	5.24403	8.32377	9.9484	19.273	6.47415	8.0554
1551246	10.1752	6.75501	6.51298	7.58845	9.01461	6.2125	10.9503	9.81075	9.46227	8.28607	4.08318	9.5333	7.98187	10.8227	5.73722	4.54072	5.04238	4.39749	5.89718	5.08307	7.22593	9.0955	7.13029	7.53622	8.92588	6.99283	7.88754	8.18043	4.04425	5.8895	5.24359	7.31416	4.75357	6.52671	6.75201	2.50287	4.67688	3.22299	5.83726	3.01545	2.86877	5.98537	5.74376	4.42924	7.68118	8.54402	17.375	5.25389	6.90215
264	5.56577	6.05846	6.10516	7.54159	11.0478	3.16418	7.03552	4.82491	4.59285	3.64366	3.72604	5.96526	5.12637	4.958	5.7935	8.04894	7.66639	9.54868	11.8134	8.39345	9.33239	11.1398	6.14803	4.0785	2.54846	9.32937	9.5149	9.34365	7.54723	5.55087	2.61571	1.94009	5.99376	5.59645	2.73482	6.38589	7.2948	7.52725	11.4936	7.69244	11.2553	6.59213	6.4897	5.61827	4.6815	6.13964	4.63198	3.46064	7.03683
323	9.17982	7.32408	5.3555	6.85554	11.975	7.822	8.50388	10.3206	9.18757	8.05771	4.28312	10.1459	8.78939	11.2689	7.95202	5.09922	6.37012	4.53782	3.65736	6.71491	10.9216	8.70547	9.9317	9.25047	13.283	3.62742	11.5032	12.0343	4.0476	8.9993	4.6322	10.2076	6.23562	6.12013	7.72637	4.36499	6.77099	4.40536	4.46312	4.94824	2.28808	8.05911	3.81487	5.06809	12.3801	12.0863	24.9121	7.06153	11.2287
3314	10.1191	6.56497	6.70371	4.73076	10.5134	7.1171	5.68701	5.54663	3.38328	4.68929	4.2645	6.80389	6.05776	11.4747	6.35222	5.54953	7.22316	7.16471	7.63222	12.539	13.4824	13.737	12.5765	8.1421	11.669	5.1745	10.1602	17.5269	8.43182	15.3516	5.69858	13.1858	16.9656	13.3085	13.7456	8.55472	12.4667	6.61193	6.47309	12.3264	5.16228	9.03276	8.98019	6.68716	11.4049	14.1472	20.9996	6.92085	13.5378
6544	6.14011	4.63693	4.32842	5.1468	6.05467	4.26449	6.68095	6.31531	5.64658	5.65918	3.01963	6.38462	4.92927	7.79503	4.58565	4.39982	4.37184	3.42069	5.02404	4.33465	6.0973	6.48063	5.18189	5.73181	5.66059	4.38634	4.81673	5.62664	3.48664	4.49005	3.98251	5.26694	3.83884	4.29546	4.1632	2.72938	3.96598	3.09259	5.42237	4.03317	3.08317	4.43733	4.73313	4.04183	5.01271	5.52299	10.2345	4.57102	4.59387
6989	6.65994	2.22599	3.58327	3.44206	4.29683	1.09179	4.65439	2.01577	0.526049	1.50094	0.73663	2.45357	1.88864	7.56663	2.49492	2.81569	3.78507	6.03026	7.11949	10.0603	5.44232	10.1936	4.15984	2.75473	3.39048	7.80672	4.28878	8.48672	5.69154	7.29971	3.40071	5.29113	10.734	8.00312	6.87277	3.72402	6.83298	4.96863	7.47302	8.27729	6.35724	3.90006	7.90783	5.49238	3.92437	5.30149	4.30929	3.00368	6.28219
7632	4.30935	6.14594	3.68774	5.90747	7.99022	6.44616	7.07476	8.70016	4.83865	6.48974	2.67539	7.87663	6.27126	15.2035	10.7444	10.1418	9.15761	5.57843	7.03837	6.91994	12.0708	8.60391	9.25505	9.74071	8.32721	2.73523	5.93543	8.55298	5.01913	6.45637	6.78184	10.0907	5.10238	5.98376	6.00293	6.81986	7.15511	4.56386	6.2167	7.92139	3.94295	7.50123	6.63492	5.53126	8.12008	8.81289	17.4423	7.86966	5.90478
7770	9.72387	7.16925	7.57556	8.79672	12.156	6.73608	9.81821	8.76203	10.7726	8.7168	5.83144	10.5468	8.30979	6.92291	6.56834	4.2262	4.68569	3.90344	6.51688	3.54641	9.2136	8.44608	7.42007	8.15679	8.91607	4.33625	9.67769	8.72119	4.21629	6.00755	3.58505	4.79378	2.45841	4.45621	4.25319	2.60935	4.95044	4.04186	6.95219	4.00424	3.89942	5.87939	3.88874	3.49713	6.79002	8.89112	17.2674	4.49261	7.59098
10722	10.0706	6.81817	6.33288	7.07961	12.0457	6.93339	10.2322	10.1995	9.0389	8.2058	4.05755	10.1083	8.50248	12.328	7.35363	5.52186	6.30602	5.42545	6.13809	7.57251	10.7122	10.6663	9.4122	8.78611	11.4921	5.41947	11.1334	12.0671	4.85027	8.40202	4.9216	9.03174	6.89465	7.21238	8.23011	4.217	6.5203	4.08968	6.07428	5.19631	3.05937	7.51866	5.69387	4.84277	10.4267	11.4912	24.0019	6.33472	9.69334
12265	5.18999	4.68041	3.65079	4.25182	8.53967	3.069	3.16463	4.16961	2.03375	2.23755	2.7846	3.9695	3.22379	5.55644	4.05664	4.65082	6.514	6.73657	5.4601	8.37772	8.84503	8.23266	5.91252	3.77384	6.61006	4.74537	8.37592	10.6544	6.00751	8.47485	2.10211	5.33134	7.79296	5.53013	5.79136	5.44907	8.12827	6.36101	5.75636	7.64731	6.11214	6.67635	4.22326	5.46197	7.94536	7.58591	9.23094	3.81461	9.13104
31266	17.6432	11.1563	13.0112	13.7888	18.2703	13.8923	17.3103	17.24	20.6755	17.8366	11.2641	19.4098	16.2145	12.0537	8.40083	3.31413	5.44061	1.64754	4.93608	0.990463	13.4934	9.7579	11.4956	15.3087	17.3275	1.77917	13.6251	12.0885	5.07642	8.51275	7.23974	8.99866	1.66057	6.69395	9.89232	0.949289	4.81429	2.85737	6.69452	3.20492	-0.582216	7.07591	4.20889	4.61129	12.4939	13.9388	31.6298	7.95042	10.1994
5281168	7.88205	6.20385	6.83444	7.17936	11.3027	3.81946	8.92509	6.8901	6.2471	5.60845	4.09328	7.06747	5.61266	7.00555	4.00149	6.03398	6.21344	7.31603	10.0701	7.5088	8.67721	10.0516	6.05041	6.26259	5.71276	6.93635	9.61837	10.0292	6.43068	6.00958	2.89099	3.12791	5.41263	5.96354	4.52131	4.88725	6.65449	5.1214	9.64937	6.31652	6.9723	5.97946	5.96057	5.32468	5.12799	7.15364	10.3031	3.60734	6.72609
[truncated: 82 more columns]

## Sheet: DirMix predictions
CID	citrus	lemon	grapefruit	orange	fruity	pineapple	grape	strawberry	apple	pear	cantaloupe	peach	banana	floral	rose	violets	lavender	cologne	musk	perfumery	fragrant	aromatic	honey	cherry	almond	acetone	nutty	spicy	clove	cinnamon	laurel	tea	seasoning	pepper	peppers	dill	caraway	cognac	resinous	cedarwood	mothballs	peppermint	camphor	eucalyptus	chocolate	vanilla	sweet	maple	caramel
240	14.1672	9.98619	3.74192	8.39388	28.5127	12.8732	9.03374	11.9556	5.27795	8.87912	6.96681	8.77829	7.56552	17.4631	6.11812	2.84964	4.99075	4.02856	2.43016	17.4567	46.1844	36.6621	6.14469	14.1753	15.7666	2.0838	6.10911	12.0212	2.85393	5.10585	1.92602	3.1052	0.462034	1.08258	2.18628	-0.0299264	0.516502	2.58629	13.8985	4.02574	2.11312	9.78048	6.17472	4.54475	6.631	11.0087	49.5789	4.24236	5.64278
326	1.75224	1.17703	-0.185069	0.370249	6.49176	0.79042	-0.0812782	0.45353	-1.5334	0.00325513	0.673861	-0.409352	-0.313143	8.34561	2.82505	2.20505	2.49582	2.95807	3.71252	11.7358	28.8018	27.1482	1.78833	2.85702	7.41444	1.68187	3.70796	13.6485	7.92418	5.32137	0.598754	1.26238	4.24947	2.64471	1.72519	2.5551	2.09275	3.36755	18.6464	7.64945	3.20817	6.60842	7.69825	4.93698	-0.617477	1.34683	19.7384	0.668965	0.710993
460	2.55962	2.63898	-0.473811	1.18795	7.12711	0.467829	0.517729	0.817421	-1.03922	0.0714153	0.0335492	-0.201824	0.0674403	8.88552	3.38844	1.87813	2.51611	3.21224	4.05345	12.0045	28.803	27.2971	1.21019	2.93917	9.90456	4.73629	4.58353	10.0315	3.13582	2.57071	0.44671	0.690458	1.74686	1.23763	0.402102	1.39748	0.841623	2.93166	19.5036	6.06183	4.56339	6.9774	8.31771	4.54543	-0.144999	2.11265	21.5166	0.884139	0.982061
957	6.36619	5.56261	1.06367	3.56442	13.0082	3.4863	3.56256	4.03938	0.908308	2.67224	2.01386	2.41321	1.68528	12.8239	4.471	2.9342	3.63495	4.26386	4.82866	14.6979	34.0988	30.2683	2.10201	6.59478	10.4602	5.70391	2.75239	8.94248	2.17923	2.33307	0.995884	1.05098	0.408801	0.597251	0.0450085	0.948238	0.136606	3.24567	19.397	6.18205	5.29126	8.28355	9.48706	5.12808	-0.737363	1.57488	26.3092	0.991895	0.238503
1049	3.03118	3.8772	0.193057	1.1095	8.98677	1.90698	1.02127	1.8824	-0.196769	1.2264	1.15393	0.7524	0.759163	7.98849	2.48016	2.5308	2.63597	2.91648	3.91895	11.1396	29.279	26.7319	2.77054	4.18399	9.49695	1.69079	4.74958	12.1126	5.15307	4.36742	0.673267	1.45592	3.35863	2.14335	1.02784	2.95355	1.71089	3.12786	18.1237	6.18014	2.60854	7.21271	6.28033	4.38927	1.42261	3.38674	22.8785	2.06447	2.0251
1183	5.14454	2.73755	-0.240012	2.14563	23.9973	5.59643	4.64639	10.1509	3.52134	3.35308	2.53169	6.39621	6.40965	15.2667	7.6061	3.89841	6.55617	5.47526	-0.0138197	18.9722	50.5398	40.3044	10.5449	18.0085	42.6105	-2.30657	20.4167	23.9397	5.70607	13.7908	0.434818	6.08837	4.88757	1.23035	2.37882	1.60685	2.96694	3.17343	8.51497	1.66019	-0.401525	12.7975	-0.608531	3.06025	9.63463	19.6987	66.9733	12.9516	16.0379
2758	4.82493	4.89038	0.0202392	2.01599	8.4792	1.44322	1.34141	2.46337	-0.414145	1.06547	0.82588	1.13002	1.27516	14.0543	5.7825	3.28133	4.22207	4.14633	3.48238	16.1858	37.1321	32.7092	2.61198	4.88745	11.9442	3.94324	3.20474	12.6962	4.38921	4.29871	1.28541	2.55775	1.50504	1.07827	0.969838	1.03118	0.569799	2.81311	19.3926	6.67138	4.90109	9.98263	9.36904	5.30561	1.41564	4.73027	29.9482	1.4022	1.30713
2879	3.52816	3.15325	0.119409	1.99353	6.17438	-0.0135384	0.583328	0.37243	-0.33506	0.0256832	0.426518	0.117154	-0.102964	7.67945	2.33894	1.57587	2.60975	4.34276	5.9899	11.792	26.1902	27.6568	0.346918	1.22665	7.5624	9.23618	3.24026	6.97204	1.97546	1.24439	0.275535	-0.0890252	0.548236	0.0960267	-1.20386	0.294462	0.121574	4.21337	22.0315	6.91994	7.80936	8.07729	10.7298	5.10832	-0.974807	1.00976	16.9924	0.573731	0.72609
4133	5.01189	4.78998	-0.0751701	2.13909	10.9755	1.93275	2.14653	2.88863	-0.160695	1.47713	0.962623	1.53472	1.34593	11.8756	4.23055	2.46103	3.23162	3.27917	3.3191	14.2034	36.3464	32.3371	2.79887	5.39623	9.90529	3.23474	2.83796	12.8377	4.5841	3.92625	0.698218	1.95435	1.44191	1.12776	1.00341	1.35092	0.502677	2.31363	17.7448	6.01215	3.8663	8.39274	9.27166	5.29521	1.28724	4.87574	32.1094	1.67189	1.75235
6054	5.11835	5.5762	0.295045	4.16135	13.5808	3.27276	4.89099	5.91957	0.473735	2.73921	1.81405	3.08652	2.16975	19.7126	8.27271	6.13979	7.027	6.07473	5.15983	20.2388	42.4345	32.5542	4.47367	9.13652	12.6227	2.37534	2.50932	11.0537	3.26805	3.66539	2.52909	3.40309	0.0751947	0.969469	0.932674	2.43159	1.36587	3.84718	20.1214	7.98266	6.61024	10.1257	11.0699	6.56702	1.50117	4.64872	33.9951	2.51155	0.644009
6374	5.33386	4.97351	0.649022	1.9593	5.15951	-0.832375	0.770177	0.131933	-0.563267	-0.334602	-0.520602	-0.284239	0.397117	8.04064	1.32006	0.888687	2.11024	3.86796	5.0347	12.2191	26.3488	29.2305	0.404969	1.88165	9.79595	11.4368	2.74527	7.53884	1.9669	2.04282	0.347485	0.165497	0.901767	0.809812	-0.510733	0.0308488	-0.328909	3.72698	21.046	6.31502	7.25468	6.87699	11.8267	5.79481	-0.682946	1.31434	17.5457	-0.0986647	0.666387
6448	3.10921	3.44939	-0.228739	1.06668	6.25798	0.379947	0.405547	0.945634	-0.984969	0.214705	0.240553	-0.174074	-0.199864	9.11362	3.04159	1.92055	2.61714	2.92192	3.89979	11.4651	28.7185	28.0927	1.06312	2.40306	8.25226	4.88684	2.62563	9.49527	2.60265	2.0828	0.574878	1.03652	1.35927	0.717748	0.0827934	1.21029	0.39001	3.12408	19.8164	5.4833	4.5563	8.15119	8.87087	5.29032	-0.482901	1.26725	20.7332	0.594916	0.129517
6501	6.3411	5.51296	1.08442	4.24166	15.1287	5.57219	3.51455	4.96637	1.76256	3.73235	3.19921	3.67164	3.07947	14.5118	6.77154	3.63495	4.64607	4.05251	3.48961	14.9223	37.6406	30.8426	3.7836	7.85807	12.422	1.15062	4.53962	10.7353	1.97122	2.98055	1.31097	1.84934	0.357695	0.764845	1.06746	1.43543	0.775952	2.81628	16.815	4.99838	2.85718	8.5287	6.5915	4.21751	1.94078	4.97297	33.4863	2.21869	1.88592
7119	9.26095	7.75412	1.45381	5.92851	18.6533	5.3822	6.16914	7.59764	1.86973	4.28073	2.73764	4.95337	4.09281	22.2806	11.3027	6.18168	7.243	6.84063	3.80717	22.3121	47.8349	38.4624	5.4423	10.7619	14.1628	4.78423	2.41778	12.6708	3.60422	4.78279	2.29563	3.69015	0.0783918	0.918323	1.50052	0.518377	0.672185	3.2857	16.78	6.76347	4.47148	10.9649	10.5154	6.38093	3.52716	7.9861	43.1414	2.94072	2.8085
7410	6.28175	5.81085	0.835957	3.51371	12.2704	2.96865	3.32106	4.03597	0.69236	2.30217	1.57949	2.28118	1.94472	14.3667	5.97369	3.51363	4.46555	4.63078	4.27605	16.0933	36.9019	32.0483	2.95795	6.26715	10.7678	5.00481	3.18599	10.8346	3.29289	3.5747	1.46103	2.11085	0.98106	1.1632	0.814837	1.12797	0.736547	3.10582	18.7776	6.04009	4.61182	9.4555	9.76312	5.57265	1.10228	4.19865	30.4711	1.81481	1.49055
7519	3.7767	3.56456	-0.147217	1.53249	5.35719	-0.511974	0.444572	0.199344	-0.799252	-0.30952	-0.498172	-0.575385	-0.213561	7.7486	1.64746	0.979971	2.11824	3.29763	4.95011	11.0488	26.0174	27.013	0.347861	1.44502	8.76797	7.30254	3.39848	7.22286	1.34484	1.14882	0.484436	0.331377	1.39592	0.682449	-0.407003	0.440872	0.070489	3.82848	22.6852	6.7069	5.98916	6.13792	10.5062	5.21201	-0.452691	0.976568	17.2544	0.714975	0.651809
7583	2.71303	3.2273	-0.452848	0.557567	5.39393	0.567146	-0.0361506	0.445505	-1.02516	0.04471	-0.0458955	-0.565812	-0.0547048	7.38274	1.47264	1.08414	1.64065	2.32463	3.31126	10.4067	27.658	27.3064	0.979555	1.73643	7.99258	4.88066	2.83839	9.61323	3.16127	2.2847	0.513667	1.15392	1.9871	1.10941	0.288642	1.17855	0.289245	2.84536	19.5587	6.00103	3.85134	7.34246	9.111	5.36051	-0.550309	0.836365	19.1946	0.755871	0.319382
7731	5.11637	5.13339	0.62992	3.29819	12.5654	3.65436	3.18561	4.25587	0.583649	2.48859	2.09467	2.4244	1.85471	15.3001	7.55064	4.61825	4.98981	4.9318	4.28308	16.5168	36.9503	30.436	3.47615	6.93345	10.5532	2.37042	3.57061	11.5327	4.04437	3.91817	1.54874	2.37192	1.21106	1.29187	0.852896	2.09084	1.12896	3.1331	17.7552	6.06962	3.56792	8.5986	7.57797	4.89329	0.765252	3.41449	29.7799	1.83661	1.23219
7749	5.61353	4.59165	0.938775	3.21718	11.7503	2.89861	3.00791	3.52681	0.97571	2.0653	1.81383	2.19599	1.89991	9.69822	3.54286	1.94703	3.05012	3.59638	4.30271	12.5715	31.0049	29.3526	1.91849	5.31645	10.5348	5.47052	4.14086	8.8715	1.97629	2.23836	0.570106	0.437111	0.679236	0.64438	0.136517	0.586409	0.211935	2.9734	18.0809	5.00054	5.01754	7.67151	8.03646	4.14835	0.965477	3.66114	26.0308	0.945087	1.3957
7762	14.057	10.952	4.3038	8.85159	30.3087	13.4772	9.22753	11.2835	6.30967	9.46809	6.31204	9.38699	7.89607	16.9471	6.55023	2.79453	5.08766	3.36077	2.05909	17.218	48.4208	39.2663	7.32234	16.866	20.855	0.292036	7.51067	15.0409	3.57243	6.4904	2.19639	3.35338	0.284634	1.41624	2.69369	0.114088	0.663488	2.11237	11.3049	2.96952	1.12031	10.8119	4.5812	3.83757	6.59183	12.9516	54.7783	4.66566	6.20321
7921	1.86778	2.20348	-0.544104	0.118188	6.57559	0.398439	-0.35697	1.03506	-0.77059	-0.0288029	0.637574	-0.0321276	0.224091	5.69996	1.17171	0.980847	1.9481	2.30342	3.47579	9.90195	27.4287	27.0924	1.68731	2.1876	10.0408	2.78924	5.0594	10.0548	2.23495	2.50257	-0.291999	0.598599	1.71611	0.399184	-0.102489	1.53597	0.981202	2.91722	17.9941	5.2046	3.03997	7.91956	6.57348	4.31605	3.13984	5.76017	23.1668	1.73952	2.97605
7991	2.10368	2.24908	0.111682	1.34993	9.54724	1.02178	0.857427	1.27129	-0.569705	0.490302	1.13583	0.554226	0.819598	5.53294	1.85323	1.97932	2.00247	2.8573	4.9126	9.36353	24.9099	24.0804	1.26145	3.21727	6.66354	2.80008	4.57287	7.79731	1.63581	1.24827	-0.365582	-0.914211	1.04193	0.0477659	-0.748442	1.81467	0.475442	2.75957	17.5193	4.57137	4.0549	5.68883	5.50402	3.33406	-0.107461	1.88581	19.4096	0.593389	0.783963
8030	1.96886	3.07166	0.444373	1.12948	6.53	1.30754	0.235427	0.916474	-0.792895	0.408272	1.26509	-0.134455	0.0526664	5.12064	1.9355	2.26906	2.62177	2.60916	4.6181	8.59603	23.8103	23.9317	1.39871	2.15758	6.69855	2.19044	4.2947	10.3762	5.1193	2.75734	0.626306	-0.158513	4.13917	2.95915	1.62583	3.89489	2.27654	3.43712	17.8557	5.85285	3.2473	5.00562	5.84619	3.53387	-0.605711	0.210684	14.9189	0.69256	0.254695
8103	2.95642	3.3544	-0.113889	2.02335	8.79647	1.88101	1.72326	2.53737	0.103146	1.36066	1.41996	1.13531	0.85788	10.4081	4.67324	3.49714	3.54277	3.89953	4.73674	13.2336	30.9812	27.4572	2.24688	4.45667	8.90137	2.7102	3.37134	9.4396	2.78139	2.69887	0.995913	1.16563	1.00676	0.721989	-0.132547	2.10039	1.28348	2.63706	18.869	5.83855	4.0614	8.05759	7.30837	4.69049	0.245625	2.89043	24.6313	2.04942	1.15868
8118	1.82943	2.32367	-0.517244	1.20503	6.81879	0.931702	0.634586	1.16775	-0.707912	0.471423	0.593248	0.0500766	0.0597947	8.45329	3.60238	2.45028	2.4746	2.94913	4.49288	11.0234	26.8642	24.8631	0.855456	2.42692	6.19005	3.7366	2.93417	6.01402	-0.0791171	-0.577806	0.408334	-0.344905	0.353223	-0.190205	-0.825866	1.45221	-0.169388	2.89333	19.3472	5.3469	4.33634	5.75879	7.58205	4.17011	-1.16348	-0.245087	17.9368	0.835866	-0.596986
8129	6.33894	5.58141	0.852754	3.64775	13.0885	3.89275	3.58394	4.61094	1.03969	2.72669	2.12213	2.59735	2.35503	13.0795	5.16701	2.88592	3.78489	3.74747	3.71238	14.4299	35.8938	31.3384	2.48167	6.61273	10.6889	4.69151	2.91456	9.2343	1.62974	2.18509	1.36427	1.67141	0.0606414	0.518029	0.420749	0.469167	0.00901183	2.49417	17.925	5.05789	4.51748	9.00722	9.0283	5.35519	0.420637	3.18878	29.9943	1.36352	0.897133
8635	11.0859	8.6949	2.51137	7.18545	25.7017	10.3385	7.06727	10.5642	3.90516	7.65981	5.32533	7.51179	6.17876	20.2804	9.54767	5.11556	5.62234	4.76547	3.2324	19.5097	49.4761	37.9068	6.02167	14.6742	15.9034	0.381527	4.53619	13.9434	3.4241	4.89925	2.16432	3.22226	-0.47297	0.916322	1.87907	1.06222	0.621178	2.39692	14.4397	4.76732	2.4742	11.6269	6.82191	4.48477	3.08413	7.74186	49.3883	3.59031	3.19836
8797	3.17883	2.8472	0.302359	2.00045	9.55623	1.75256	1.2871	1.70798	-0.107685	1.14365	1.10888	0.893348	0.555935	8.91568	3.10143	2.32255	2.88294	4.02803	5.52019	12.5616	30.6077	29.1233	2.11173	3.65373	9.14415	5.11382	4.09111	11.6596	5.42172	4.38266	0.696175	1.27805	2.34937	1.60474	0.37486	2.05671	1.37597	3.69545	20.0728	7.16757	5.02547	8.14131	8.845	4.70914	0.619361	3.49614	24.1507	2.35333	2.46768
8892	2.44674	2.7661	0.864738	2.30705	9.17902	0.494817	1.24513	0.979779	-0.0223487	-0.083803	1.3302	0.681103	0.748011	4.4158	1.99191	2.67866	2.76318	4.83034	7.24625	8.79107	20.4221	22.3294	1.34964	1.50205	4.6841	6.53241	4.35168	6.03598	1.88138	1.63727	-0.552492	-1.19836	0.846658	0.276632	-1.54108	1.69594	0.883777	4.09879	16.36	4.35931	6.57886	5.22607	5.45322	2.22482	-0.000927386	1.73853	14.4414	0.184443	1.67558
8918	4.41813	4.31811	0.205391	2.1103	8.39897	1.34703	1.45519	1.67741	-0.151945	0.819346	0.704201	0.554254	0.937537	8.4027	2.54474	1.59731	2.08525	2.74033	4.00696	11.1655	28.8195	27.961	1.06322	3.44697	8.21666	5.79161	2.79756	8.00181	1.6681	1.41579	0.585954	0.635654	0.444836	0.313963	-0.47056	0.653117	-0.159393	2.75522	19.5112	5.31018	4.89437	7.61543	9.08656	5.19927	-0.967031	1.02941	21.3332	0.479869	0.129527
9609	2.36989	3.63983	0.0369439	1.35579	7.4722	0.808808	0.469344	0.951244	-0.878894	0.380236	0.80016	0.00297455	0.172447	5.57249	2.15562	1.89934	1.87521	1.74359	4.01222	8.72571	26.0567	25.218	1.57044	2.38843	6.107	2.48017	3.71341	9.97975	3.48437	2.41454	0.375069	0.531285	2.2683	1.51917	0.348516	2.74077	1.38118	2.8476	17.2093	4.99934	3.38868	6.92808	6.54391	4.09788	-0.373861	1.56535	19.7816	0.748768	0.814302
10285	1.40912	1.60886	-0.942811	0.492819	6.73412	0.0475841	-0.0387447	0.424933	-1.36216	-0.0130826	0.139519	-0.645817	-0.797143	6.12118	1.25696	1.04919	1.24886	1.79899	4.29423	9.15053	25.2673	24.9103	0.17613	2.13939	6.86896	3.21893	4.06821	7.54272	0.684822	0.592451	-0.135064	-0.35699	0.756485	-0.0605652	-0.801621	1.52769	0.425922	3.07802	21.1321	6.08683	3.20966	5.98568	7.17646	4.16328	-1.68637	-0.472527	17.1948	0.669829	-0.294513
10430	1.00698	0.683767	0.646252	1.70229	12.7012	0.908598	1.19686	1.39411	-1.14733	-0.0548887	1.7873	0.926158	1.58856	4.99463	3.00702	3.60312	3.11087	4.81069	7.27509	8.9332	22.1359	19.9301	1.68117	3.46501	4.87612	1.23269	6.60769	7.05534	1.88954	1.74053	-1.02751	-2.13188	0.724983	-0.0820106	-1.16835	2.74504	0.709893	2.91211	15.5799	3.76543	5.00303	3.35168	2.40796	1.6941	0.142187	1.95764	16.3986	-0.494077	0.963027
10890	10.8528	8.18849	2.75402	6.63079	24.0936	8.89001	7.09238	8.73211	3.54782	6.23428	5.06148	6.36152	5.48898	12.6671	3.84741	2.24395	3.50243	3.11388	2.88252	14.1129	41.9668	35.1494	5.06512	12.6016	14.3311	1.19001	5.37357	14.0524	4.562	5.53068	1.12915	2.06975	0.883161	1.46133	1.75212	0.970785	0.778998	1.96508	12.3448	3.28184	1.69215	10.4808	5.36609	3.95412	3.21567	8.15577	43.8957	2.97545	4.0453
11902	2.76567	2.67318	0.27844	1.53838	8.63084	1.09812	0.825385	1.02527	-0.787468	0.468538	0.935135	0.227064	0.153763	7.15512	2.55473	2.02309	2.15155	3.06868	4.93117	10.5877	26.3766	25.6413	1.3838	3.31466	7.92456	3.35152	4.17205	9.80469	3.97348	3.06861	0.216547	0.195055	1.99526	1.31104	-0.0708462	2.13577	1.42042	3.36919	19.1906	6.04745	4.21856	5.53157	6.70202	3.71907	-1.04158	1.07938	18.8835	0.545756	0.742341
12178	5.21794	4.68194	0.286902	1.99717	8.15947	0.579485	1.4747	1.323	-0.345566	0.36236	-0.107216	0.160246	0.678009	8.62474	1.78491	0.664944	2.02146	3.10058	4.17726	12.1239	29.1017	29.5507	0.684063	3.01684	10.2268	6.94065	3.19822	8.06483	1.73288	1.66719	0.378882	0.311205	0.855525	0.696284	-0.143185	-0.0961224	-0.365694	3.02793	20.7637	5.76031	5.85243	7.25661	10.2735	4.98678	-0.318628	2.08334	22.6433	0.274983	0.652861
14286	-0.51297	-0.0395184	-1.27186	-0.949006	2.46382	-0.350104	-2.4921	-0.886458	-1.74295	-1.05326	-0.121123	-1.2161	-0.693762	3.67205	0.959143	0.497285	1.32383	2.21425	3.26363	7.97727	21.7371	23.6753	1.64007	0.745043	11.2108	2.37189	6.89974	9.9171	3.99915	3.8867	0.0250787	1.10897	3.4567	1.38516	0.55554	2.17482	2.14005	4.29981	22.1652	7.02725	2.96525	4.05767	5.58068	3.86005	3.84652	6.02423	16.9998	2.42247	4.38856
18827	1.94648	2.36769	-0.427025	0.790673	6.24236	0.389067	0.0131261	0.597996	-1.05432	0.125826	0.378341	-0.273802	-0.4319	7.86229	2.40312	2.17789	2.29017	3.05066	4.91948	10.8652	27.1125	25.9597	1.29647	2.50368	8.64884	4.00625	4.19667	8.68655	2.42626	2.24226	0.262911	0.633046	1.29576	0.418283	-0.592148	1.42474	0.763861	3.43297	21.1566	6.67609	4.54521	6.97072	8.39009	5.19348	-0.476199	1.10505	18.6023	1.27364	0.592481
19310	2.14151	3.59527	1.13059	1.07173	5.42589	0.972147	0.165043	0.289591	-0.957274	0.0461018	0.909864	-0.610213	-0.0198999	2.22278	1.06837	1.70856	2.06598	1.55093	4.15621	6.53225	20.1659	22.6128	0.973581	1.38959	5.50778	2.98331	4.77987	10.2395	6.75732	3.2925	0.440218	-0.690964	4.27744	3.93834	2.78343	4.25397	2.84372	3.06726	14.5402	4.7713	3.7647	4.18776	6.04719	2.81731	-1.35597	-0.368799	10.699	-0.437966	-0.348105
26331	1.28207	1.80322	-0.949795	0.575897	6.87683	0.307625	-0.344356	0.496954	-0.959118	-0.232624	-0.0815491	-0.361401	-0.112641	4.98884	1.45121	0.749509	1.22942	1.93329	3.38781	8.41607	24.51	24.303	1.21543	2.42365	9.38145	3.24127	5.30484	8.66288	1.4245	1.8718	-0.253839	0.195511	1.4293	0.44232	-0.266557	1.50195	0.591072	3.16294	19.1639	5.11453	3.53492	5.41792	5.92175	3.44558	1.59485	3.81802	20.0873	1.53834	2.34571
31252	3.12121	3.14851	-0.27162	1.47251	7.87077	0.650208	1.03418	1.43848	-0.474226	0.497781	0.563132	0.211137	0.0945044	8.30651	2.31929	1.93796	2.50532	3.17733	4.74226	11.3363	28.0291	26.7657	0.832822	2.69975	7.61084	4.97689	2.71947	6.95719	0.46478	0.537238	0.276561	-0.227224	0.381371	-0.173749	-0.787056	0.93811	0.0511199	2.85219	19.9849	5.61427	4.68095	7.03317	8.39202	4.55205	-0.578972	1.19148	20.6832	1.02546	0.333778
61138	0.580551	1.08482	0.85159	1.69613	10.7631	0.732345	0.961643	0.914642	-0.567009	0.147137	1.59509	0.941594	1.25593	3.64477	3.30758	3.30347	2.48414	4.1301	6.94771	8.31586	18.4939	19.0752	1.30378	2.75779	4.25294	2.45155	5.29988	5.46067	2.02335	1.24843	-0.928992	-2.08815	0.822862	0.114705	-1.55605	2.72039	1.00265	3.09838	14.6057	3.37393	5.30185	2.10136	1.66699	0.899741	-0.381628	1.87777	12.5768	-0.478135	0.767177
61199	4.18969	3.51804	-0.0152298	2.03171	14.4476	3.83845	2.14464	4.61475	1.19063	2.60441	1.81694	2.90865	3.09776	10.8574	4.1667	2.4197	3.82674	3.61303	2.81534	14.6684	37.6002	33.2938	5.44718	7.7793	17.077	1.35981	8.13008	14.6788	5.04523	7.12944	0.721364	3.03393	2.4651	1.2719	1.66645	1.99716	2.02513	2.85809	16.3697	5.62778	1.83212	9.79066	5.3124	4.24067	9.00311	14.3138	41.0837	4.03585	7.10935
62444	1.1389	1.16106	1.02926	2.16933	9.5644	2.61087	0.487277	0.597049	0.260469	1.25523	2.39872	1.60898	1.9933	1.10134	3.82411	2.38426	0.497667	0.700755	4.14494	6.1535	16.253	17.7917	1.63652	1.86002	-0.548372	0.484817	3.44724	6.14545	3.21718	-0.294717	-0.433977	-1.60586	2.25309	1.17108	-1.25076	2.82221	-0.00681034	2.40003	12.4695	1.76008	3.65803	2.58266	2.03688	1.10369	-1.54433	0.311469	12.5419	-1.09554	0.0667564
637563	5.7118	4.82362	0.230097	3.16472	15.6493	4.45328	3.23376	4.70995	0.564102	2.81933	2.02853	2.55669	2.285	11.3067	3.31833	1.64005	2.56502	2.36016	2.35168	13.2196	37.085	31.797	3.31678	7.20483	10.2944	1.44598	4.11662	12.802	3.65566	4.01802	0.802099	2.07791	1.24398	0.953821	1.18448	1.03503	0.136835	2.09898	16.9412	5.26255	2.129	10.4973	7.60328	4.42631	2.11689	5.71726	35.4523	2.4357	2.63268
638014	7.95257	6.16419	1.72276	4.82204	18.0855	6.23968	5.19321	6.26454	1.98594	4.45155	3.42731	4.44784	3.9477	14.1573	5.72423	3.49129	4.51683	4.14985	4.15675	15.621	39.2306	33.4468	4.34209	9.755	13.341	2.34936	4.4596	13.3085	5.07622	5.30763	1.58129	2.23971	1.50793	1.56443	1.43664	1.55198	1.35362	2.95099	16.6883	5.92484	3.63063	8.89626	7.46767	4.83688	2.04404	5.98905	36.1824	2.77694	2.75027
1551246	7.35283	4.86191	1.51748	4.29135	16.6294	5.42844	5.11959	6.18693	2.00848	4.05861	2.72801	4.01799	3.76256	14.9171	5.43426	2.85591	4.30868	3.83866	3.53017	16.4155	39.9772	35.6057	3.26264	9.22655	13.5374	5.93311	2.90869	11.4659	3.14847	3.89308	1.65772	2.3036	0.530851	1.12296	1.21687	0.155216	-0.00489175	2.72462	17.4919	5.39022	5.03947	10.8331	10.6999	6.35319	1.14849	4.89843	34.9155	1.56658	1.52145
264	2.30023	2.71408	0.826112	2.43897	9.66463	0.870194	1.33629	1.03408	-0.210133	0.094344	1.28984	0.823059	1.22603	4.13914	2.70807	2.74192	2.56434	3.99707	6.42115	7.94508	19.4044	20.1588	1.57895	2.30836	5.14619	4.51066	5.41078	6.36374	2.45594	1.54948	-0.220095	-1.05206	2.05735	1.14912	-0.713755	2.50692	1.16175	3.70736	16.2529	4.08523	5.56999	2.56014	3.77698	1.72046	-0.0602892	1.36357	13.4499	0.176885	1.35692
323	6.55421	5.42586	0.811888	3.658	16.0638	5.49178	3.69732	6.17026	1.94538	3.77815	2.67407	4.12121	4.11649	13.6038	6.14631	2.87247	4.31952	3.5916	2.1639	15.5664	38.9419	32.8186	5.49945	9.19599	17.3777	1.68898	8.25129	13.7019	3.92191	5.69697	1.17812	3.67634	1.99656	1.40253	1.85446	1.24335	1.33484	2.85612	16.0665	5.06601	2.43388	8.69721	5.85753	4.50639	8.4031	12.6034	40.9991	4.64614	7.00051
3314	5.59866	4.41194	1.30838	1.40753	10.233	3.05136	0.218128	1.95483	-0.802968	0.900315	1.5881	1.75293	2.08984	12.9702	4.70918	2.84843	4.75303	4.94506	4.70625	17.6578	40.2177	38.2997	6.48318	7.03317	17.6017	1.17716	6.01461	20.5696	6.3936	9.72694	1.94311	5.61434	8.71647	5.94476	5.01111	4.40785	5.93946	4.40357	20.0208	10.8032	4.28648	14.9202	12.733	9.12557	5.25719	10.8501	35.7127	4.39705	7.1174
6544	5.29806	4.83251	0.390839	2.8255	10.9065	3.2142	2.40026	3.45328	0.231143	2.10721	1.71076	1.74831	1.39148	11.9154	4.43154	2.52159	3.22208	3.07886	3.38259	13.6917	33.9241	30.1603	1.85245	5.46664	9.23056	3.45101	2.5407	9.40996	2.01793	1.80263	1.07444	1.20667	0.506949	0.475995	0.190114	0.964707	0.138321	2.73491	18.8897	5.72737	3.80787	8.15926	8.56381	5.17216	-0.625154	1.33189	25.9924	0.945015	-0.0531495
6989	3.37738	2.63977	-0.224919	0.276666	2.72895	-1.61216	-1.66616	-2.17431	-2.45133	-1.43898	-1.15328	-1.75836	-0.965904	6.77723	0.210914	0.0408189	1.04995	3.01581	4.16105	11.7404	27.9865	29.7467	-0.0552445	0.670979	8.63158	6.90258	3.07506	15.6955	10.3692	6.89679	0.739392	1.69037	4.88055	3.26036	1.45505	1.45413	1.90216	3.10087	20.5064	8.46422	5.70596	9.00039	10.6691	6.3886	-2.24758	-0.245913	16.932	-0.308765	0.123233
7632	2.98581	4.54256	-0.417723	2.47861	11.5129	1.38296	4.45349	4.92633	-0.269754	1.97554	0.855236	2.26016	1.52517	26.416	17.3155	10.4655	10.3288	8.65494	6.30092	26.0753	48.014	38.1959	5.6521	8.49838	12.2801	1.62468	2.40207	13.7501	4.93886	4.53791	2.96541	4.31253	1.02179	1.4597	1.15121	3.10306	1.83867	3.97102	20.2635	9.07797	6.85147	10.5786	11.5025	7.07455	1.84438	4.95858	37.0276	3.40506	1.16619
7770	8.92056	6.62598	2.27934	5.99612	22.0363	8.07894	6.31317	7.73973	2.81719	5.25677	4.64644	5.47638	4.46552	11.2843	4.28404	2.02461	2.97794	2.83549	3.50706	12.6444	36.1867	30.307	3.62995	10.6902	11.4712	1.74349	5.04104	9.43591	1.55648	2.65315	0.619045	0.816859	-0.321333	0.278445	0.0863513	0.494187	0.45552	2.32783	14.3247	3.29917	2.31337	6.90045	4.09874	2.62785	1.02172	4.64396	35.318	1.49813	2.35105
10722	8.06122	6.51026	1.4928	4.19403	16.8316	5.07202	4.60684	5.9243	1.76122	3.7664	2.4887	4.05633	3.99826	15.7438	6.48624	3.39781	4.86935	4.84006	3.21369	18.0559	42.4775	36.0242	5.16639	8.79356	14.0226	3.70057	4.83608	14.584	5.77195	6.5964	1.42292	3.24759	1.85285	1.68641	1.83771	0.991104	1.09386	2.52024	15.6295	5.80841	3.77723	10.9952	8.88311	5.71326	5.33699	10.3764	41.6294	3.46721	5.026
12265	0.522539	0.912012	-0.608736	-0.255185	5.6358	0.0794146	-1.59761	0.0755705	-1.34118	-0.78614	0.407233	-0.545152	0.0327759	3.75082	0.882679	0.78333	1.93427	2.7546	3.68503	8.16	23.5865	24.5171	2.21985	1.84527	12.0712	2.11795	7.57541	12.3728	4.72229	5.10135	-0.242818	1.04596	4.22636	2.09355	1.23454	2.54587	2.41671	3.80684	18.0946	6.11859	2.79569	4.87144	4.55041	3.4758	4.84562	7.72547	19.9682	2.40485	5.20147
31266	17.0599	11.5394	5.31749	11.1426	38.2414	12.7932	15.0541	18.0253	7.8094	11.4386	9.39058	12.4921	10.7417	20.8355	7.89907	3.64233	6.197	4.48866	2.23643	20.734	55.315	42.6257	7.40158	24.0696	24.8492	-0.64954	7.09777	14.6699	2.87686	5.73211	2.62561	3.28091	-1.29597	1.1714	2.99011	-0.639356	0.265805	2.79577	12.7427	3.19824	0.657012	9.53977	4.754	3.83309	2.48476	8.66938	59.6103	3.75903	4.09216
5281168	5.81344	5.15392	1.61901	3.51384	13.2557	3.13214	3.14615	3.32583	0.498209	1.98217	2.18997	2.13446	1.8941	7.93422	2.23747	2.3223	2.94973	3.80214	5.71435	11.1622	27.1926	26.3706	1.87834	5.49744	7.99566	4.61585	4.83293	8.5236	2.91745	1.75194	0.184179	-0.209491	1.22745	1.06467	0.189747	1.68088	0.988917	3.12384	16.9622	4.84435	4.55937	5.47191	6.28937	3.45233	-0.267133	1.93814	21.7328	0.309082	1.1175
[truncated: 82 more columns]

## Sheet: DirRat predictions
CID	citrus	lemon	grapefruit	orange	fruity	pineapple	grape	strawberry	apple	pear	cantaloupe	peach	banana	floral	rose	violets	lavender	cologne	musk	perfumery	fragrant	aromatic	honey	cherry	almond	acetone	nutty	spicy	clove	cinnamon	laurel	tea	seasoning	pepper	peppers	dill	caraway	cognac	resinous	cedarwood	mothballs	peppermint	camphor	eucalyptus	chocolate	vanilla	sweet	maple	caramel
240	15.9073	12.1985	2.44551	9.66736	39.2929	16.7203	8.89602	12.8926	0.318596	8.07329	7.43985	7.28143	5.99032	20.2148	5.97606	4.37131	6.18966	6.11226	2.56842	23.4468	56.9251	43.2372	5.76141	17.4623	13.3195	2.54278	3.17971	10.653	2.5515	4.38935	0.941463	1.36403	0.658199	0.402839	0.314727	0.466085	0.128384	2.91521	11.2204	4.30561	4.03392	10.0561	6.16392	4.14596	5.71249	12.391	56.6604	3.96272	5.33671
326	0.557426	-0.287816	-0.0865814	0.545703	4.32067	0.0858677	1.03476	1.31593	1.00841	0.808632	0.431404	0.592814	0.521553	7.83807	3.02616	2.44509	1.84419	3.1002	4.15878	9.51816	25.3592	25.5712	1.41213	1.50902	6.18784	2.26855	5.60856	16.6687	10.8558	5.71068	0.711795	1.47113	3.90657	2.80619	1.23669	2.14499	1.49954	3.28695	21.0261	7.23021	2.78921	6.8203	7.64743	5.39892	-1.00672	-0.363659	17.8005	0.586449	0.251965
460	2.50394	2.84197	0.292586	1.28194	5.23702	0.114733	0.706761	0.772309	0.463641	0.576547	0.421118	0.62676	0.762209	8.23811	3.61661	2.21103	2.79398	2.99551	4.75981	10.3278	27.3913	26.4978	1.89321	2.16656	11.4221	5.7006	6.97171	10.9143	2.96209	2.69235	0.761957	1.27976	1.97763	1.42518	0.702159	1.49919	1.23127	3.49044	22.6423	6.63026	4.97651	7.36181	9.02267	5.03532	0.071053	1.91535	20.5244	1.39506	1.42202
957	7.16275	6.85303	1.12196	3.90175	14.8877	4.27827	2.79705	3.69277	0.26216	2.34993	2.16617	2.28896	1.81007	13.8105	5.70884	3.36634	4.29535	4.64233	4.61388	16.3408	37.5803	31.6726	2.45015	7.07242	11.3078	5.93992	3.22458	9.31577	1.10085	2.42115	0.939191	1.31703	0.326291	0.358226	0.502251	1.45086	0.359746	3.45242	20.6169	7.16508	6.42366	9.26508	10.7795	5.8551	-1.98803	0.0221362	27.9831	0.0588383	-0.408071
1049	2.82905	2.87718	0.410586	1.4946	7.32707	1.11928	1.54171	2.18571	1.03931	1.37689	1.12247	1.3386	1.33136	7.9754	2.89953	2.05845	2.06281	3.02436	4.56644	9.56982	26.2925	25.4752	2.16457	2.82862	8.68803	1.43568	5.77808	13.7486	5.63239	4.40492	0.944679	1.58666	3.56621	2.58929	1.29271	2.68084	1.68411	2.89972	18.8191	5.78436	1.86513	7.15768	5.54534	4.08971	1.4997	3.11196	21.1749	1.71005	2.00849
1183	1.1683	-2.97995	-0.671024	1.0745	25.1223	2.25369	6.11771	9.77433	0.606669	1.08393	2.24297	4.41112	4.62925	14.5072	5.60895	4.21039	6.51291	7.35246	1.51545	21.8209	59.3438	48.5721	9.00957	24.9239	58.082	-3.14326	22.2354	25.1303	9.85787	15.3889	0.227718	0.889608	4.85263	1.58809	-0.649373	-0.542465	1.10737	2.5155	3.63709	-1.64932	0.392451	10.5063	-4.07508	-0.015454	3.07393	22.6657	70.3809	18.0176	16.9405
2758	5.43311	6.50583	0.782103	2.59444	8.02619	0.439017	0.991462	1.4303	0.281223	1.01603	0.687209	1.06555	1.16122	15.4401	7.21529	4.14378	5.40824	5.66312	4.75927	19.479	43.4505	37.3294	3.10815	4.47768	13.5297	5.13732	3.74101	15.3799	6.95461	5.87865	1.21539	2.01768	0.909408	0.874051	0.400525	1.34121	0.97579	3.89478	23.2398	9.40756	7.3859	12.991	12.5006	7.03829	1.25099	5.33695	31.8101	1.37799	1.64256
2879	2.75199	3.92031	0.553996	1.05143	2.6108	-0.0768988	-1.25449	-1.0182	0.0245736	0.0573996	0.0953841	-0.0107155	0.336809	5.19533	1.72784	0.815498	2.17945	1.54479	4.46945	7.74024	23.1961	24.7211	1.23929	0.562024	9.06829	8.16619	5.40556	6.46823	0.685205	0.511791	0.640519	1.15235	0.0837385	0.12618	0.150764	0.841142	0.35928	3.89223	24.1099	7.60205	7.06591	7.86174	11.4976	5.50063	-0.946775	0.170932	15.1882	0.475412	0.358501
4133	6.01948	6.2236	0.828384	3.28965	11.9527	1.90888	2.89251	3.19844	0.264813	1.81539	1.45641	1.89428	1.87903	13.233	4.83615	3.34723	4.78817	4.60566	4.23142	17.2631	42.1685	37.2626	3.18811	5.64651	9.52055	4.56405	1.6908	15.0859	7.54453	5.24465	1.11105	1.8891	1.21185	1.0311	0.432003	1.82927	1.527	3.68546	20.0782	8.49605	6.10139	10.8015	12.2152	8.29986	1.37712	4.94617	33.249	2.26481	2.47239
6054	6.93505	6.00112	0.376946	4.75143	15.8314	1.16686	5.78405	4.92359	0.133423	1.78225	1.29552	2.09665	0.640721	21.6828	7.85197	5.04602	6.86437	7.65361	5.30816	26.9991	49.7348	35.9828	4.01589	8.91639	13.1992	2.89178	2.59858	12.2733	3.05301	4.35489	1.16813	1.55694	-0.0419499	0.52342	0.756327	1.47371	0.549011	4.44029	23.2131	8.91368	9.44086	10.4805	13.7245	7.86672	-0.181297	3.59222	37.3729	0.859546	0.449064
6374	5.12678	7.29817	0.905487	1.38047	0.464251	-1.87601	-2.4708	-2.10032	-0.136309	-0.510982	-0.497509	-0.204532	0.822189	4.70456	0.904541	0.536476	1.90876	1.61953	3.87346	8.37035	25.1028	27.1247	0.787433	1.62765	12.5983	11.9627	3.18714	6.74818	0.85783	2.3529	0.611409	0.809146	-0.616476	-0.148426	-0.211191	0.329181	-0.346646	3.45126	23.0211	8.14727	8.1732	7.09907	14.0928	6.83242	-0.771444	1.08395	15.3932	-0.244472	-0.148895
6448	3.37573	4.4944	0.567365	1.50871	4.26885	-0.111557	0.235335	0.432816	0.512044	0.556162	0.28007	0.422978	0.449766	8.5605	3.89513	2.12819	2.92746	2.86496	4.75341	10.5587	28.7817	28.6409	1.74521	1.57253	8.89971	5.52496	4.36011	11.1569	2.83851	2.3279	0.978497	1.69503	1.45494	1.20233	0.739789	2.02971	1.24718	3.72362	23.443	6.83247	5.72204	10.136	10.9125	6.893	-0.379969	0.927225	20.0872	0.494751	0.365369
6501	7.43145	5.86388	1.04385	4.78354	18.7596	6.48378	4.27779	5.24759	0.634089	3.55184	3.45735	3.30677	2.59997	17.4542	7.99802	4.71915	5.64867	6.17154	4.41286	20.0639	42.3642	34.2297	3.95017	8.55304	12.1241	1.87914	4.54545	11.0433	1.16545	2.78947	1.06509	1.43241	1.47597	1.16694	0.944268	1.76822	1.19853	3.54258	17.7684	5.57428	4.2505	9.18342	7.1578	4.83275	1.22264	4.5685	35.7969	1.96071	2.0634
7119	10.934	9.96166	1.31463	6.57537	23.4639	5.21524	5.95902	7.00413	-0.201268	3.29116	2.88909	3.73623	2.9978	26.3321	14.0512	7.87048	8.9453	9.59607	3.36964	31.8343	60.7733	45.5699	5.7378	12.6885	14.3518	5.50055	-0.402327	13.3406	4.45924	5.53945	1.04929	1.87673	-0.707773	-0.246897	-0.0421254	0.191604	0.252937	3.48984	16.6727	8.26311	6.74717	12.5037	12.6794	8.26505	2.17874	8.33706	48.9276	1.97849	2.45662
7410	6.96747	6.95923	0.944195	3.8181	13.4013	2.63538	2.73474	3.29328	0.220022	1.87715	1.63813	1.99997	1.74627	15.7179	7.42223	4.07231	5.27342	5.45849	4.23903	19.1876	42.3169	34.875	3.12682	6.43134	10.9551	5.41622	2.93148	11.6988	3.48399	3.90603	1.07639	1.57841	0.675358	0.571141	0.387271	1.09685	0.644402	3.603	20.465	7.18888	6.21573	10.6851	11.3901	6.59901	0.319074	3.71204	32.2811	1.30553	1.21689
7519	3.44977	4.88111	0.662773	1.22247	2.03957	-1.0729	-1.06995	-0.851028	0.256172	-0.194543	-0.142398	-0.156962	0.334233	5.2122	1.57109	0.783412	2.03942	1.70451	4.95196	7.43022	23.6199	24.2955	1.02245	0.551495	10.3926	6.84092	5.64892	6.92981	-0.300716	0.475689	0.650337	1.08194	0.891555	0.665781	0.372961	1.0258	0.511847	4.00526	26.598	7.88494	6.50895	5.90846	11.8885	5.37066	-0.242148	0.843115	15.132	0.426377	0.412989
7583	2.90092	4.24585	0.466665	1.16187	3.37469	-0.0338712	-0.0726333	0.283508	0.661492	0.638645	0.321328	0.417387	0.531512	6.55736	1.96363	1.52267	2.02749	2.4698	4.77451	8.86773	27.3729	27.7229	1.41012	0.628101	8.12951	5.9106	4.9635	11.9053	4.26599	2.71089	0.811941	1.68812	2.10694	1.54251	0.826394	2.1708	1.44348	3.84892	23.569	7.99195	5.15977	9.37244	11.3262	6.85846	-0.616746	0.335858	17.7563	0.70756	0.487722
7731	5.95718	5.23163	0.700296	3.65828	14.0304	3.18794	3.8048	4.22148	0.47374	2.30436	2.0082	2.25704	1.50073	18.2365	9.57076	5.37467	5.79697	6.64114	4.77367	20.694	41.2009	32.7271	3.31683	6.62762	10.1404	2.31113	4.10497	13.0648	4.87446	4.41446	1.22774	1.69862	1.34869	1.19974	0.913437	2.01484	1.04708	3.45412	18.9884	6.49508	4.12784	9.06257	8.05544	5.47718	-0.370721	2.12094	31.6149	1.02792	0.840144
7749	5.73741	5.36068	0.893265	3.05345	12.0398	3.48374	2.35249	3.33389	0.288526	1.90275	1.91112	2.03594	1.78209	9.01541	3.06015	1.97178	3.22782	2.82586	3.80035	11.8942	31.1017	29.0321	2.3289	6.14047	11.2505	5.3137	4.01943	8.02327	0.57559	1.87306	0.636323	0.966836	0.957597	0.511763	0.281683	0.83261	0.433157	3.02637	18.1309	5.46764	5.19007	7.65542	8.2156	4.30734	0.959632	3.5782	25.9998	1.10878	1.32763
7762	15.2701	12.5398	2.2777	9.19385	40.6902	16.7662	8.7317	11.4686	0.441029	7.77125	5.99098	7.07229	5.29072	20.5554	5.36298	4.10929	6.86042	6.30883	2.01684	25.4998	59.5884	47.4277	6.42214	20.9916	20.7811	0.256197	2.74964	14.2031	3.66173	6.51536	0.922085	1.29863	0.946994	0.25599	0.374819	0.309744	0.482992	2.40116	4.81139	2.47014	2.75558	12.1187	3.02584	3.09381	5.11795	14.3011	61.968	4.38995	5.64023
7921	1.04015	1.825	0.234557	0.182677	3.48406	-0.190139	0.147892	0.993643	0.724724	0.754397	0.431312	0.623669	0.986488	3.72425	0.600976	0.734121	1.42802	1.44944	4.62854	7.04503	24.3656	26.893	2.33739	1.58398	10.8535	3.50531	6.92492	10.6107	2.47188	2.15722	0.739738	1.40759	2.37741	1.80158	0.898114	2.28088	1.76909	3.42317	20.8491	6.2084	3.08575	8.5863	7.95119	5.14573	5.5828	8.47563	21.3447	3.05783	4.36511
7991	1.86994	1.56264	0.242115	0.981669	7.32598	1.30822	1.03396	1.6054	0.543088	1.02957	0.96971	1.05985	1.37953	4.05934	1.1808	0.855689	0.959508	1.23427	3.9622	5.36599	17.848	19.3267	1.64052	2.61748	6.37534	2.69069	4.53175	5.58941	-0.497313	1.05152	0.464391	0.860258	1.50691	0.866856	0.741791	1.71119	0.820109	2.46802	15.3756	3.47241	2.00429	4.75995	4.42339	2.43176	1.17379	1.76333	16.8728	1.0333	1.4319
8030	1.4513	1.49889	0.167217	0.920073	3.88418	0.665011	0.998275	1.60744	1.31464	0.737134	0.766114	0.767125	0.54919	3.87885	1.32376	0.95954	0.694596	1.44302	4.84836	4.40018	14.7202	18.7641	0.907072	1.03378	5.62375	1.99916	5.61501	10.6671	2.63116	1.24607	0.536871	1.0041	5.17386	3.33629	1.15628	2.9917	1.6655	2.81997	18.4412	4.64309	1.31535	2.68298	3.58479	2.21782	-0.708153	-1.43786	10.7396	0.739233	0.468129
8103	2.86482	2.46062	0.287147	1.89208	8.71703	1.37576	2.5163	2.64434	0.551823	1.42105	1.14547	1.35805	0.99235	11.4603	5.61363	3.39388	3.57289	4.16127	4.74012	13.8247	30.6076	27.5104	2.69252	3.52683	8.12941	2.88036	4.99481	10.4066	2.367	2.25992	0.80863	1.33982	1.72628	1.33086	0.892905	2.08996	1.34261	3.41106	20.6516	5.92568	3.8462	7.51347	7.03049	4.18221	0.554899	2.25397	24.3915	1.72746	1.73273
8118	2.4475	2.51331	0.334664	1.43522	5.38838	0.835037	1.33805	1.44346	0.607705	0.880299	0.869938	0.775154	0.381372	8.78297	4.50617	2.48811	2.57802	2.97103	5.24021	10.151	23.9412	22.8842	1.76301	1.47539	5.95721	4.63782	5.01273	5.61335	-2.8553	-1.42243	0.840058	1.01724	1.3913	1.00789	0.883497	1.95246	1.03928	3.67163	21.5346	6.06397	4.4087	5.76335	8.26336	4.27682	-0.565866	-0.679545	16.406	0.647707	0.336098
8129	7.45649	7.04462	1.08557	4.01327	15.7237	4.36615	3.51847	4.5939	0.311455	2.60039	2.44844	2.51841	2.05357	14.6908	6.13977	3.69286	4.84662	4.84522	4.28873	17.8058	41.2866	34.4506	2.97497	7.43764	10.7902	5.38924	2.93477	9.80618	1.29039	2.29461	1.01926	1.45779	0.408992	0.348677	0.46609	1.11529	0.571143	3.37842	19.526	6.82465	6.43835	10.706	11.0018	6.61023	-0.381984	2.42973	32.1183	0.946147	0.826642
8635	13.7816	10.0912	1.89344	8.31869	35.1957	12.9988	7.35845	12.151	0.292347	7.07219	6.35927	6.58069	5.37148	25.807	11.2306	7.02688	7.54252	8.48381	3.46935	30.1915	62.9809	46.7309	5.61379	17.656	14.9841	1.16993	1.26928	14.7518	3.84849	5.53177	1.23153	1.73072	0.295831	0.199491	0.514818	1.11428	0.901856	3.32491	12.1126	5.04811	5.12007	14.3644	6.95859	5.55729	0.897826	6.58158	56.7414	2.7578	3.01537
8797	2.15878	1.81097	0.277907	1.50271	7.58476	1.54501	1.36126	1.67081	0.405385	1.27951	1.06859	1.13385	1.31583	8.17238	2.87253	2.04269	2.57097	2.84276	4.51014	10.6815	29.3015	28.1005	1.93994	2.91363	8.86612	4.07962	5.01649	12.761	6.55918	3.9418	0.828836	1.51996	2.09805	1.60455	0.715134	1.99978	1.24446	3.50951	21.1708	6.54943	4.28532	7.6238	7.78092	4.45143	0.595602	2.69434	22.9499	2.25247	2.20694
8892	0.947917	0.782178	0.0265216	0.154552	4.04125	-0.0661105	-0.198472	-0.0834719	0.316777	0.163341	0.0420644	0.268325	0.861741	0.950104	0.47752	0.162274	-0.0216541	0.0829879	3.8181	1.91731	8.51806	12.482	0.895717	0.563266	3.86431	2.68073	3.79721	1.58166	-1.06665	0.634284	0.0642742	0.164899	0.54687	0.334735	0.469121	0.954088	-0.0798973	1.5394	10.525	1.57654	1.89423	0.659862	2.01211	-0.39656	0.478986	0.281653	9.97905	0.0584252	0.501238
8918	5.06648	5.67517	0.806625	2.41734	7.88446	1.45774	0.877039	1.48514	0.296065	1.03973	1.00321	0.965545	1.32829	7.98031	2.79613	1.71945	2.59304	2.5043	4.32885	10.0878	28.9271	27.8383	1.66233	3.07695	8.35208	6.56108	3.60039	8.38095	1.34229	1.67664	0.893501	1.4928	0.542228	0.510892	0.565449	1.50859	0.669522	3.58755	21.3112	6.9076	5.69739	9.06803	10.9432	6.26584	-0.95661	0.162603	20.6086	0.366457	0.187946
9609	2.48901	2.87059	0.273162	1.44103	5.63472	0.241827	1.59698	1.92692	0.750965	0.962095	0.951714	0.946597	1.15456	4.95656	1.17195	1.09811	1.27393	1.55851	4.66253	6.29107	20.8034	22.313	1.34575	0.969939	4.01131	2.69771	3.99745	10.276	2.83917	1.82356	0.748437	1.40656	3.0747	2.05413	1.02691	2.54748	1.64428	2.96059	17.1538	5.02362	2.73404	7.08551	6.26463	4.26097	0.515513	0.769561	16.7569	1.02963	1.29808
10285	1.75668	1.58283	0.201413	0.980544	5.31467	0.578326	1.18688	1.49329	0.69266	1.01645	0.830186	0.783558	0.700015	5.4912	1.59692	1.09234	1.39989	1.45153	5.18498	6.54615	21.4992	23.5852	1.20136	0.980259	7.14256	4.6909	7.34263	7.90228	-0.8306	0.219229	0.885241	1.33258	1.73707	1.39426	1.2122	2.48357	1.80396	4.27923	24.94	6.64803	3.01841	6.77028	7.84743	4.5494	-0.78858	-1.21969	15.2231	0.914799	0.549467
10430	0.0226798	-1.88888	-0.193397	-0.131053	8.73595	1.18258	0.886808	1.20893	0.0566941	0.63864	0.646035	0.889456	1.65562	2.64811	2.29096	0.920345	-0.0386196	0.673985	4.03104	2.14744	8.4789	8.12399	1.71136	3.01861	4.85753	-1.74726	5.21211	0.720763	-1.6639	2.13706	-0.112502	0.165721	0.34173	0.540211	0.612993	2.03414	-0.36239	0.276201	7.31515	-0.74971	-0.916398	-1.22006	-2.04611	-1.84292	1.249	0.880766	12.6799	-0.34413	0.722243
10890	12.4835	9.19012	1.69162	7.73428	31.617	11.3504	7.82852	10.4993	0.396213	5.84141	5.65949	5.77434	4.75013	15.0124	2.8925	2.87968	4.45388	4.6252	2.49819	18.4383	49.0232	40.2923	4.37395	15.8729	12.98	1.1923	1.48643	14.1378	5.6277	6.1618	0.75144	1.50194	1.18493	0.821106	0.487405	1.17585	0.990984	2.20198	7.11289	2.86452	2.24629	12.6615	4.53556	4.23209	2.08765	7.89546	48.7408	3.0692	3.75023
11902	2.35402	1.98484	0.264947	1.30976	6.78463	1.14065	1.0172	1.51895	0.567756	1.0544	0.933656	1.02255	1.03765	6.20661	2.25448	1.5859	1.53858	2.19801	4.45846	7.09536	21.3924	22.0567	1.52893	2.4027	7.81061	3.06436	5.37912	9.77668	3.6938	2.96924	0.701777	1.24631	2.1685	1.66338	0.878578	2.09477	1.31371	3.26739	19.5939	5.27224	2.90994	4.28104	5.58006	2.90126	-0.662146	-0.253233	16.8229	0.72883	0.588124
12178	5.71675	7.17454	1.06302	2.493	7.18484	0.671676	-0.163528	0.574706	0.144243	0.581804	0.511395	0.756387	1.18092	6.95506	2.01078	1.02045	2.73549	2.21034	4.56148	10.1263	30.3938	29.8337	1.59309	3.40912	12.3736	7.13583	4.15832	8.30893	0.964027	2.06439	0.781772	1.29473	0.515561	0.356883	0.112607	0.571089	0.329036	3.88739	24.3465	8.07508	7.76429	8.7344	12.6261	6.24262	-0.0918501	2.42731	22.9595	0.731134	0.828986
14286	-2.94368	-2.36336	-0.409011	-1.93374	-3.97318	-1.73678	-2.2401	-1.44678	0.726718	-0.326753	-0.43593	-0.431217	-0.181745	-0.259941	-0.664437	-0.0708457	-0.345364	0.754143	5.1461	0.946161	12.0572	19.7059	2.25492	-1.535	13.0688	2.57755	11.5029	9.66776	4.18389	3.07422	0.593483	1.19128	3.50561	2.35463	0.850411	2.35788	2.07644	4.35984	28.2318	6.48008	1.14088	0.815124	4.81603	2.3283	5.80101	9.14425	13.1423	3.78745	5.64982
18827	1.67034	1.87142	0.219416	0.677617	3.30925	-0.0286001	0.171216	0.247287	0.46242	0.441211	0.264576	0.301907	0.413483	7.15064	3.04301	1.96864	2.07335	2.53989	5.31346	8.63782	24.3309	24.5589	1.81638	0.820752	9.60499	4.20463	6.94848	9.09087	2.13662	2.21148	0.847189	1.32152	1.30145	1.17959	0.762313	1.63411	1.41881	3.78842	24.1905	7.10451	4.4023	7.2681	9.27025	5.57061	-0.126332	0.558527	16.7901	0.925553	0.691316
19310	1.28508	1.82382	0.217875	0.450486	1.50185	0.0382667	0.292133	0.77474	1.24133	-0.00813314	-0.0504704	0.0190308	0.513994	-1.1583	-1.59735	-0.549232	-0.728125	-0.63805	3.76833	-0.511453	7.11119	14.5306	-0.194158	0.286834	3.90287	2.29023	5.04547	9.17786	3.50873	1.65099	0.0932087	0.730687	4.17894	3.20802	1.47606	2.13951	1.65888	1.24446	11.859	2.90842	1.16271	1.0858	3.24064	1.32011	-1.70243	-2.45401	3.64942	0.0581776	-0.456586
26331	0.675681	0.893747	0.0525	0.209181	3.65833	0.140274	0.277401	0.749236	0.713729	0.49606	0.359501	0.527865	0.801905	2.73867	0.305778	0.431425	0.792032	0.955744	4.3834	4.15996	18.6917	21.434	1.89688	1.0795	10.3653	3.72541	7.54961	7.60037	0.33357	1.40962	0.583637	0.761488	1.95881	1.28536	0.879437	1.87716	1.0963	3.40756	21.3946	4.80215	2.69317	4.37745	5.73404	2.8634	2.95577	5.18458	17.4251	2.54657	3.06499
31252	3.39253	3.82277	0.506013	1.68703	6.60065	0.817218	0.936581	1.37327	0.454705	0.833958	0.808208	0.844248	0.791522	7.81544	3.07989	1.86236	2.59394	2.36694	4.84659	9.83492	26.496	25.6837	1.85484	2.27635	7.87896	5.5195	4.19535	6.70796	-1.61509	-0.162059	0.791634	0.993095	0.967155	0.670168	0.737056	1.75039	0.928922	3.4587	22.2687	6.39821	5.00139	7.42777	9.33721	4.80884	0.105164	1.04536	19.9295	0.998652	0.979644
61138	-1.08532	-1.72904	-0.222868	-0.356597	5.68011	0.659954	-0.0355187	0.721676	0.366734	0.516914	0.531184	0.804915	1.25882	0.660988	1.43551	0.24711	-0.522275	0.239664	3.66522	0.302846	1.946	5.99111	0.780974	1.46062	2.95416	-0.412053	2.72917	-1.48494	-1.82807	0.745334	-0.215491	0.128515	0.726724	0.427469	0.530142	1.67812	-0.3143	0.514836	5.09558	-1.21377	-0.930602	-3.82655	-3.97816	-3.25904	1.05732	0.673083	5.62133	-0.0130278	0.298764
61199	2.76015	1.53219	0.203355	1.92681	14.0389	2.94123	2.95133	4.62661	0.545887	2.43867	2.0418	2.63925	3.14376	10.6062	3.44873	2.67779	3.93737	4.03482	3.72481	15.4812	39.7681	37.022	5.13266	8.17512	17.8044	1.77773	7.89357	14.698	6.91562	6.97212	0.80501	1.34685	1.94091	1.26636	0.691591	1.35814	1.62078	3.00367	17.0533	4.99449	2.10775	9.24131	4.27096	3.41428	11.4544	19.7162	42.3634	4.1774	7.79609
62444	0.847964	-1.49532	-0.104598	1.05239	6.71315	2.80535	0.347442	1.50476	1.16763	1.4207	2.33215	1.64541	1.96718	-2.10526	-1.33416	-0.481507	-1.52933	-0.997401	2.66916	-1.66108	-0.580779	4.86776	0.878365	-0.456763	-6.2897	-2.7912	-0.241402	2.15058	1.21952	-1.23149	-0.304261	0.0365322	3.60229	2.10145	0.892447	1.80733	-0.384773	0.406698	2.50595	-1.30305	-2.95524	-0.603462	-2.44735	-1.44445	0.335771	-0.87488	5.94626	-0.622882	0.800862
637563	7.10225	5.839	0.958485	4.64305	19.5566	5.7399	5.62199	6.82703	0.581429	3.62635	3.21533	3.36575	2.96109	13.6138	3.24318	2.89042	4.16622	4.33278	3.6638	17.3515	42.6516	36.6943	3.61973	8.47475	8.66223	2.99283	3.22965	14.476	6.18538	4.67713	1.17023	1.86175	1.86098	1.3627	0.774748	1.87882	1.283	3.74057	18.7103	6.88321	4.31082	14.5247	9.38038	6.35247	2.34597	5.93599	37.1351	2.998	3.30364
638014	8.63471	6.65856	1.13363	5.23172	22.1758	7.21096	5.42769	6.84759	0.299307	4.0126	3.61034	3.87139	3.36159	16.0416	6.27482	4.0715	5.19421	5.30148	3.60624	19.0795	44.1879	36.5771	3.85547	10.959	12.8413	2.58647	2.7645	14.051	6.07988	5.77683	0.950375	1.44957	1.17783	0.995079	0.569285	1.41	1.06886	3.11957	14.8808	5.34428	4.27663	9.36359	6.92924	4.63512	0.760997	5.05017	39.0778	2.07173	2.16436
1551246	7.39665	5.32046	1.16313	4.55473	21.3269	6.31501	4.10486	5.96151	0.108537	3.50909	3.11928	3.52311	3.23658	16.6625	6.45365	3.97562	5.93879	5.23832	3.90493	21.2415	49.0277	41.4478	3.23865	11.2658	14.287	6.97887	1.20879	12.6861	3.86048	4.77759	1.01799	1.51119	0.150173	0.0607945	0.194759	0.633865	0.258357	3.63814	18.1569	7.81402	8.16265	14.0432	13.7484	8.48297	-0.389921	4.29796	38.2011	0.906372	0.893898
264	1.1731	0.622161	0.0720318	0.568715	5.16279	0.245412	0.480731	0.701752	0.612475	0.277036	0.565295	0.736521	1.05543	0.839978	0.916631	0.164193	-0.260968	0.203936	3.72725	0.749453	5.08273	8.23349	0.81585	0.960265	3.98012	1.71538	4.58217	1.17113	-1.13007	0.421283	-0.0910233	0.213294	1.94122	1.05845	0.446262	1.38385	-0.0722145	1.22383	9.83529	0.390077	0.676344	-3.18877	-0.926234	-2.03344	0.244819	-0.325209	7.61291	-0.0620019	0.414107
323	6.05378	4.80807	0.806401	3.70486	17.256	4.81168	3.72112	5.43216	0.273265	3.1656	2.77935	3.12903	3.13416	13.6986	5.75969	3.52694	4.71876	4.70474	3.52432	18.0885	43.4054	36.6443	4.96979	9.68596	18.2722	1.91157	8.35278	13.3728	5.43817	5.49558	0.691087	1.29511	1.59862	1.01997	0.478473	0.900429	0.819437	2.79819	16.8794	5.24416	3.59129	7.81827	6.05696	4.17352	9.3504	16.4919	42.965	5.30016	7.56115
3314	3.16004	3.49003	0.42753	1.38932	6.95022	0.585468	-0.371671	1.80886	0.657592	0.860089	0.613913	1.75468	1.87041	12.0937	4.40874	2.99066	4.61427	4.64624	4.4876	16.2375	43.2219	42.4013	4.11816	6.30938	19.6983	-0.712088	5.13143	22.1249	6.96093	7.39303	1.12176	2.185	4.18868	2.89522	0.678669	3.00059	4.25563	3.57098	22.6157	9.29893	4.32099	19.2597	14.5094	11.7944	4.03844	10.6051	36.0598	4.88075	5.35514
6544	6.61172	6.34796	1.0094	3.77858	12.8654	3.8138	2.99684	4.0236	0.450182	2.3068	2.15331	2.17399	1.58689	13.6303	5.61998	3.46403	4.40686	4.63038	4.56683	16.4185	37.7957	33.1081	2.41455	5.60941	9.02318	4.6669	3.63856	11.1453	2.13944	2.0207	1.12096	1.4552	1.06051	1.03726	0.802842	2.00868	1.26815	3.87369	21.6899	7.54854	5.56357	10.4214	10.6966	6.67966	-1.20824	0.26628	27.374	0.385447	0.0934794
6989	2.22579	4.36079	0.536111	0.415564	-1.85165	-2.61055	-3.10128	-2.84485	0.268229	-0.609298	-1.26735	-0.841274	-0.0221451	3.49616	-0.721236	0.0988132	0.694757	1.83332	3.95399	6.66395	26.4425	28.6496	-0.394375	-0.979961	10.176	8.10702	5.23853	20.8328	16.6548	9.34814	1.02918	2.31166	2.78752	2.83134	0.548234	1.9735	1.91363	2.74296	23.0492	8.81032	6.03754	12.4895	11.7884	7.65321	-3.35934	-2.66798	14.9937	-0.55657	-1.27363
7632	3.92501	4.2117	0.044198	2.41308	12.1284	-2.03458	6.67519	4.56002	0.243115	1.16044	0.78218	1.68283	0.48874	35.2796	25.1788	13.5158	13.7676	13.6789	8.25785	38.8679	60.0373	46.8668	5.85169	7.60033	12.4189	2.65326	2.19893	16.8302	6.42525	5.54484	2.04077	2.6489	0.77711	1.27305	0.842675	2.12647	1.42378	4.80058	23.4698	10.2107	10.6799	11.9232	14.3986	8.78029	0.555264	4.1787	42.1177	1.90797	1.18456
7770	10.3062	7.37744	1.49459	6.49236	29.0996	11.1396	7.62773	10.1811	0.39127	5.52623	5.22266	5.43072	4.34462	13.205	3.2924	2.64411	3.62397	3.67454	3.21305	15.1535	39.0135	31.4531	3.66051	13.6235	10.2126	1.28652	3.68898	7.97307	0.472665	2.16393	0.61319	1.07212	0.781231	0.489636	0.513396	1.21311	0.900819	2.13481	10.7597	2.60789	1.68505	6.36534	2.40088	1.95198	0.300354	3.47284	38.8983	1.5427	1.87551
10722	8.20476	7.47588	1.17368	4.59576	18.8666	4.84882	3.80416	5.10685	0.0311272	3.0023	2.62568	3.05748	3.22298	16.83	6.97897	4.14091	5.87363	6.16742	3.06965	22.1422	50.6	41.1212	4.73948	9.58414	13.5564	4.15564	1.91291	15.1888	8.33973	7.77764	0.87199	1.63162	0.650616	0.488066	-0.0558477	0.545833	0.591848	2.45275	14.3326	6.4934	5.60597	12.9258	10.2237	6.81143	5.19337	12.3953	45.0171	3.62923	5.0609
12265	-1.99991	-1.5922	-0.300229	-1.47211	-0.355212	-1.2393	-1.44827	-0.548475	0.967707	-0.0531557	-0.241966	0.0308732	0.604882	-0.544709	-0.966831	-0.295249	-0.348508	0.580447	4.69906	1.15846	13.9648	19.8968	2.35064	0.331634	14.032	1.59438	10.4471	11.8716	4.96937	4.54975	0.386145	0.958584	4.4618	3.01569	1.20761	2.38992	1.61645	2.67652	19.8162	4.55624	0.374465	1.36146	2.9277	1.63627	6.78902	10.9671	16.0953	4.03374	5.98559
31266	18.9212	13.4382	2.13356	11.9371	56.0615	14.0344	17.5791	22.3103	0.29845	8.84147	9.35555	10.6062	8.92195	27.4357	8.69257	6.82992	9.33989	9.30932	2.2798	34.1868	73.6631	55.1369	7.10222	33.4081	28.3948	-0.910589	3.74872	15.153	2.27296	5.83164	0.91875	1.70859	-0.332704	-0.0144355	0.557594	0.609947	0.659925	4.16423	7.71787	3.22937	2.91909	10.5609	3.3951	3.29894	-2.60275	6.40933	73.4349	2.54549	2.66652
5281168	5.91839	5.34145	0.915755	3.1123	12.5906	4.12778	2.203	3.24699	0.345884	2.09131	2.00451	2.27568	2.01026	6.53615	1.87466	1.40053	2.00089	2.13643	4.05028	8.19779	21.9955	22.0815	1.57713	5.40654	7.11554	4.36078	3.42224	5.12165	1.01752	0.801204	0.450052	0.702409	0.885383	0.516213	0.422981	1.24425	0.233672	2.50485	13.295	3.34628	3.05114	3.43485	4.68765	1.79219	-0.610562	-0.0311842	19.2163	0.103646	0.289368
[truncated: 82 more columns]

## Sheet: DREAM predictions
CID	Bakery	Sweet	Fruit	Fish	Garlic	Species	Cold	Sour	Burnt	Acid	Warm	Musky	Sweaty	Urinous	Decayed	Wood	Grass	Flower	Chemical
342	3.78372	7.01023	1.43477	1.06298	2.30614	10.9268	4.96662	6.67567	8.70075	7.61123	6.44474	7.36781	2.98647	7.25801	3.79145	3.31338	1.82181	2.975	25.7427
798	4.76581	5.55476	1.43612	1.06002	1.98779	5.38867	4.9462	5.55781	6.94011	8.22251	5.80255	8.53531	3.05871	6.40637	3.78423	3.35902	3.24923	3.49856	27.79
999	3.40626	7.02453	1.28253	1.05767	2.06742	5.47974	4.6744	16.5125	5.06029	5.45532	6.25469	14.8193	19.2538	7.86998	3.81185	3.27355	2.08804	5.95933	16.6859
1127	2.08236	3.49352	1.19431	8.10975	16.2411	9.3894	2.66983	13.6102	4.5697	8.21887	4.72104	9.96122	6.28962	6.25149	10.2459	2.24539	1.90657	2.48887	12.6646
1140	2.72391	5.07114	1.48612	1.08419	2.36681	6.23355	6.35816	7.33138	5.35898	8.66002	5.65674	7.04338	4.02745	7.76537	3.84775	2.86529	1.82062	4.52047	40.4098
1146	2.09992	7.50555	2.58835	1.09521	1.93889	5.00618	5.95987	8.66316	1.94521	8.74284	3.65729	8.52481	4.98538	7.01538	3.95157	2.79286	2.29475	3.47097	16.0001
5144	5.96987	22.7916	3.38079	0.958261	1.99131	19.1265	4.17632	5.03363	4.21801	3.79675	7.64566	5.51906	1.33379	3.95207	3.37446	2.84752	1.84842	7.54505	12.119
5634	2.5687	4.14437	2.1817	0.932759	2.11598	4.72887	4.85679	13.6671	7.29498	10.0634	5.63	16.2785	10.5479	9.83446	3.80124	8.92265	2.02494	2.38865	21.5168
6654	1.54888	8.98243	4.64081	1.04933	2.02499	10.4742	10.0205	5.81349	4.86184	8.45414	5.78764	7.81402	2.98613	8.22814	3.871	4.20907	5.07312	2.87104	33.6711
6660	5.97361	11.6316	2.41633	1.05249	2.13006	6.38501	4.7603	7.99134	10.1101	7.18106	6.54405	7.14076	3.82107	6.31683	3.86802	3.34299	1.98458	2.04476	21.8148
6736	4.7944	6.5208	1.3421	1.0389	2.07468	7.24113	4.38379	5.14711	6.66843	8.07838	6.24504	9.26139	2.29166	7.67803	3.75893	3.75742	1.98566	4.0518	29.4997
6982	4.77365	11.8674	2.00844	3.46992	3.50682	27.1788	5.21502	5.46699	7.09614	8.43398	8.44093	6.05273	1.11963	6.26506	10.0568	3.88368	1.96339	2.1967	16.0114
7044	1.39661	5.39923	1.7251	1.01189	2.06129	6.07406	10.4732	4.70579	4.91991	10.5254	4.99356	7.51325	3.33501	8.30383	3.74384	3.49634	3.24613	5.55537	44.6227
7362	12.6298	25.4109	4.9171	1.12877	2.16308	7.48955	3.86938	7.2856	5.243	5.71454	6.62926	7.15835	4.38216	4.85855	3.96747	2.89054	1.84458	2.83122	15.0598
7363	3.55368	2.02002	1.45059	5.00594	7.8765	9.20292	2.26286	15.6186	24.4157	7.54207	6.2678	14.0532	5.79071	11.3131	10.6924	2.49493	1.82129	0.543345	13.5795
7439	3.46995	12.6003	5.17772	0.955485	1.99552	9.8122	8.80644	5.848	4.6882	8.51483	6.01841	5.58525	2.39331	6.28511	3.62203	3.47212	2.93396	5.11642	27.8269
7600	2.47233	15.8156	7.93622	0.940392	1.93041	5.57285	5.03312	6.39428	3.90494	3.95713	6.30003	5.80247	3.57526	6.56424	3.63304	1.99951	2.01625	12.1991	13.1567
7685	3.44878	25.5621	8.89289	0.929997	1.91154	7.45525	5.05776	5.03948	3.08643	4.41232	6.8338	5.51915	2.07728	4.53922	3.71392	3.01343	2.17444	11.7431	14.1092
7710	2.69589	24.0865	11.6567	0.947442	2.09378	5.32406	4.85347	5.37683	3.05231	5.00562	5.69011	5.20968	2.55058	3.58467	3.75257	3.23824	3.12882	9.65077	12.9582
7714	2.21956	18.3978	10.8231	0.935253	2.05498	3.70904	4.82677	5.67119	3.72133	4.69522	5.68919	5.78333	3.11896	4.28954	3.71513	3.47324	2.32712	7.78626	12.5708
7888	1.94978	9.71952	5.83581	0.954631	2.10179	7.16864	7.0226	10.3681	2.80357	5.57775	5.61099	9.15589	3.32379	4.32631	3.67327	3.73592	7.5995	14.7551	12.9559
7966	2.02392	6.83541	1.67457	1.07221	2.22888	4.63428	5.97277	6.1547	4.18977	8.7715	4.9679	6.45601	4.12506	7.19975	3.82563	3.00181	2.24688	4.65394	28.3127
8102	1.46835	10.3328	2.28365	1.06826	2.44986	3.87123	5.4875	7.46801	2.74758	8.92398	4.40476	7.41283	4.18208	6.22023	3.938	2.95555	2.81149	3.42546	20.757
8130	2.64087	11.2655	5.50675	0.985512	2.35848	4.93281	4.17626	13.5343	2.58652	6.56994	4.87964	11.2565	5.31406	4.94164	3.8924	2.92782	1.95038	4.99856	17.7534
8148	1.34786	16.7482	10.457	5.973	2.22587	1.87408	5.26811	7.16941	3.38274	9.46167	4.54762	6.64312	6.30276	13.632	3.80423	2.29516	2.59355	6.45758	25.3298
8283	0.808203	12.216	9.51559	0.939683	1.82654	6.84951	10.773	4.71874	0.629731	6.09899	6.13948	6.35103	1.87647	5.84158	3.44716	4.12353	7.59701	12.7798	26.7471
10024	2.24624	19.1253	4.68731	1.17112	2.18791	5.3346	5.02736	9.61136	1.71087	6.98693	4.99374	5.20484	3.82573	4.46415	7.51113	1.15059	3.42728	5.75607	16.1487
10821	3.85248	4.7808	7.43056	1.09262	2.26445	5.04978	5.07077	7.38233	5.66429	8.85453	5.86397	8.36308	2.9812	7.37603	3.85849	2.9477	3.27945	3.82888	36.6751
11002	1.82966	15.0352	12.6759	6.31236	14.1855	6.74662	2.70459	10.3047	9.64069	9.66433	4.71307	9.48516	5.50234	8.44482	10.2338	2.32662	1.92482	4.40423	20.4177
11552	3.27226	4.76179	1.81829	1.50933	2.49049	5.65603	5.31174	18.3858	4.6952	7.95006	5.05098	14.4788	6.69539	7.66189	3.93032	2.66904	1.99761	1.39851	16.1964
13006	5.67214	10.3994	3.00786	1.05894	2.06478	5.44234	5.71369	8.6424	12.648	7.85277	6.50888	8.30772	3.71288	6.36899	3.88705	3.36964	1.82436	3.24378	33.2331
16666	1.15868	12.5051	2.75176	0.945551	2.03489	8.41485	10.4839	4.61695	4.9485	9.25867	5.50016	5.71254	1.77774	6.80948	3.58955	4.33386	4.00728	4.46459	31.4405
22201	5.37328	4.72346	1.34202	1.0785	2.13301	5.52564	5.25326	8.09181	9.96329	8.04333	6.26651	9.80903	3.69791	6.90581	3.86504	6.98343	2.04791	1.08483	24.0646
22311	2.43218	9.15656	3.55295	0.972401	2.10497	8.3983	9.13839	6.32964	3.22567	8.91512	5.61089	5.55439	1.96995	6.90939	3.61836	3.49461	3.39226	4.27471	25.5938
24915	1.56237	15.0191	8.9327	0.927412	1.84554	3.8333	4.64601	5.93547	2.43403	3.95397	6.34443	5.46127	2.70819	5.12949	3.66414	3.66422	2.32314	17.04	13.8418
31211	5.71034	11.5511	1.42802	0.938522	1.88658	13.7318	4.65651	9.29606	6.89092	4.81533	10.1557	6.08277	2.27204	3.36445	3.57726	3.54863	1.98456	9.45144	15.3892
31277	5.45406	18.9404	2.57588	7.6064	10.4828	3.36914	1.92365	13.2918	15.6114	6.26644	6.31605	7.83163	0	5.14556	11.7249	2.36324	2.19902	0.0163278	11.009
61016	2.28724	15.2639	12.3341	0.969295	2.1512	5.38217	5.41578	13.3334	2.87387	6.39653	5.57242	8.80417	3.61414	4.63462	3.78204	3.22259	2.43833	7.91208	23.3597
61951	5.27111	5.01451	2.06362	6.50032	12.8691	10.5568	2.07374	7.50299	9.73034	7.70547	6.79796	13.3388	4.91478	7.22827	10.1793	4.92442	1.82676	0.724652	11.4236
62105	1.54562	1.66467	5.24424	10.5705	19.944	6.27788	2.72324	13.6065	29.285	8.51143	6.50778	12.2583	6.09873	10.5201	12.3258	3.15941	2.04131	2.23076	11.3074
62336	1.93413	14.8431	4.07641	0.951219	2.02706	6.83869	5.29835	6.73236	3.72493	4.43591	6.27399	5.41044	2.35546	3.46882	3.58218	3.9747	5.61911	7.87368	15.3167
62433	2.07437	27.8234	19.5313	0.93173	1.97978	4.34646	4.98756	6.56555	2.74701	4.61195	5.37378	5.45444	3.27131	3.31287	3.83174	2.00099	2.68583	9.33905	12.7244
66678	3.79956	10.5394	4.29926	0.941817	1.96551	7.82293	5.87492	4.48472	3.42791	8.22766	6.82658	6.97887	1.60111	5.94762	3.53287	3.42087	2.06333	21.026	22.3392
67285	4.38486	9.75054	3.17859	0.938247	1.91836	6.07974	5.01205	5.20275	7.25574	6.78428	6.35978	6.91129	1.53826	6.8319	3.49571	5.1814	2.52572	4.79821	19.3668
78484	1.64524	18.844	8.00904	0.987179	2.30485	4.92662	5.39016	7.59521	2.85876	7.06719	4.53665	5.31271	3.69985	4.8444	3.80303	2.50414	2.66409	6.84657	22.3084
80865	2.15385	35.7007	17.5671	0.962199	1.90424	5.18012	5.76671	6.601	2.00336	4.87914	6.10815	4.51214	2.57403	3.29434	3.77904	0.513142	6.73084	13.023	10.1754
91497	1.5231	12.1824	3.90503	0.879224	1.70397	13.3999	8.8865	4.7944	4.03499	5.81216	7.21631	5.71365	0.815197	5.16368	3.34357	5.55121	1.83401	20.8631	20.3753
91604	1.58165	5.52408	3.83594	0.912739	1.93384	6.69743	7.55015	10.0136	0.104032	5.62209	6.08571	10.6422	3.51871	4.222	3.4534	4.03701	10.368	14.271	12.2775
92292	2.52098	5.46683	1.65901	0.966808	1.82515	5.6948	7.21921	5.42306	4.86037	7.93853	6.08404	8.49997	2.80463	7.32997	3.70689	5.88511	4.66644	6.90796	32.8196
93199	2.77851	9.5754	6.21338	0.938403	1.98469	5.36987	7.1189	11.3269	1.88726	6.62572	5.9626	11.2406	3.87269	4.28567	3.56125	3.54024	2.9812	6.55909	12.5348
98118	0.876576	6.10719	1.64377	0.890264	1.84769	4.25849	4.49369	7.94361	0.500427	4.26882	7.31034	9.00411	3.60453	3.35163	3.37383	4.31721	3.2055	22.1597	10.2299
98403	1.48175	6.97561	4.14967	0.920631	1.95218	4.79752	5.4341	13.1731	3.85244	7.08615	5.73055	10.4439	4.36862	5.64838	3.62203	3.47212	2.93396	5.11642	27.8269
101150	3.93149	6.00463	2.75853	1.03333	1.93565	9.61157	10.4371	10.8419	3.95143	6.275	5.81886	13.1025	4.2577	6.54749	3.77099	4.08494	6.37145	2.67339	18.5296
105513	1.47947	10.9316	8.2963	0.930761	1.86246	6.51808	5.63355	10.2728	2.25608	5.77105	6.50106	12.3233	4.01436	6.30177	3.59385	3.44858	3.13411	12.8771	18.4328
106734	3.86942	7.54739	2.34882	0.9476	1.93076	6.64165	5.23723	5.72323	6.47493	7.31116	6.39968	7.31891	1.73069	6.4934	3.46088	5.67081	5.53056	5.40185	19.3419
106826	3.37983	1.30611	5.10674	0.869635	1.71526	4.70764	4.22127	6.94793	6.97512	4.9821	6.69201	8.36177	2.77197	8.34016	2.76429	6.31114	16.6438	29.1141	16.9632
227085	4.60844	10.4834	3.12882	1.07232	2.11612	2.98795	3.56325	6.48668	4.76923	6.21427	6.34736	7.58709	3.31192	3.74805	3.89299	3.78108	2.21588	2.49565	14.2361
236687	2.48671	15.6316	4.35103	0.94545	1.88323	6.70059	5.08472	5.59594	3.74043	4.55189	6.36924	5.95099	2.6672	4.46817	3.55201	3.56065	3.53528	8.51068	13.9808
443158	2.20018	16.3142	9.51311	0.975922	2.12247	7.8964	6.47618	6.92881	3.0513	7.45779	5.80849	4.65284	1.59877	5.45742	3.62265	3.26197	8.73496	12.8607	15.0742
443162	1.97659	14.9815	4.30305	0.939462	2.02977	8.96621	9.36546	4.45497	1.50271	7.43166	5.78054	4.8652	1.0323	5.9598	3.53658	3.72545	9.3251	10.4219	19.9356
637511	4.27149	12.3626	2.73147	0.992693	2.06305	5.87476	3.86812	10.9036	6.02818	5.86536	6.03603	12.5382	4.64264	4.3294	3.69089	2.78019	3.27122	8.5216	19.207
638011	2.91417	9.80267	8.51705	0.992355	2.11804	5.15514	6.0429	12.9933	3.51208	6.61305	5.75067	10.2735	4.20979	3.56464	3.75317	3.4225	5.43463	6.34108	13.2153
1268142	2.60936	9.4529	3.84558	0.910008	1.84809	6.19859	9.31467	5.51419	2.8471	5.49553	6.22049	6.60692	2.17298	5.29595	3.49074	4.76499	6.34202	15.8486	21.7431
1550884	2.9057	8.22165	2.25284	0.94639	1.92279	4.9955	4.83709	10.8363	5.2269	6.1397	6.33027	12.5465	4.76104	4.18849	3.58341	4.07567	2.2109	7.63468	15.2489
5281515	0.37436	15.0789	5.71154	0.931422	1.85755	7.85482	10.3061	5.31854	3.03339	9.38959	6.00052	6.37503	2.29763	7.5541	3.64769	3.33947	3.25043	8.29642	14.2991
5283349	3.46883	9.69779	5.37682	0.961658	2.12409	4.59362	4.95655	12.5484	4.34486	6.47978	5.63149	11.7607	4.95395	2.56268	3.79884	3.07823	8.5057	3.02988	13.1456
5371002	2.57901	9.96885	4.05075	0.920756	1.91173	7.58634	9.12883	5.98661	3.38398	4.48298	6.07312	5.92954	1.70361	3.92605	3.58709	4.78505	12.5613	6.25544	16.4773
5373603	4.66599	22.2474	5.26397	0.943205	1.94249	7.32522	4.65808	6.46872	6.27371	4.26851	6.7628	5.9269	1.63881	3.23092	3.52978	3.52993	3.21926	8.36798	12.5658
5875676	1.64699	12.0504	2.67424	0.909907	1.84268	5.38946	4.08275	6.26445	1.90267	3.91302	6.38027	5.01692	2.83945	2.4702	3.14632	3.82838	7.01902	20.2831	12.5195
21909228	0	3.15084	1.36266	0.899257	1.92359	5.70281	5.43089	8.66988	6.42811	8.12885	5.78702	7.16588	4.29631	5.94761	3.50315	5.39356	4.11762	8.23078	22.5961

## Sheet: ImpSem predictions
CID	citrus	lemon	grapefruit	orange	fruity	pineapple	grape	strawberry	apple	pear	cantaloupe	peach	banana	floral	rose	violets	lavender	cologne	musk	perfumery	fragrant	aromatic	honey	cherry	almond	acetone	nutty	spicy	clove	cinnamon	laurel	tea	seasoning	pepper	peppers	dill	caraway	cognac	resinous	cedarwood	mothballs	peppermint	camphor	eucalyptus	chocolate	vanilla	sweet	maple	caramel
342	6.1611	3.73485	3.76233	4.70681	6.17528	2.2663	5.81421	4.16254	3.11554	2.92666	1.34491	3.97512	3.13526	7.31301	3.63589	3.83319	4.55115	6.50069	7.10808	8.39564	5.5947	9.03453	4.55197	3.37053	4.50663	8.45289	5.60874	7.64933	5.22773	6.3022	3.18926	4.80644	7.27413	6.42816	5.20543	3.74197	5.9244	4.89703	6.91193	6.3834	6.27221	5.23789	6.88023	4.89002	5.17206	5.83013	6.92347	3.58337	6.64016
798	5.72185	3.2456	3.38006	4.46675	5.53833	1.95531	6.08543	4.68948	3.50454	3.11919	1.34414	4.04617	3.26191	7.24072	3.16159	3.80767	4.40313	6.24936	6.68792	8.01337	4.58236	8.03501	3.53749	3.02043	4.02322	8.24913	4.97772	5.90287	4.32535	4.79698	2.89107	3.78956	5.55077	4.8174	3.66347	2.81405	4.73859	4.29337	6.67914	5.09031	5.90168	4.76458	6.04782	4.89822	4.64088	4.68266	5.80836	3.4628	5.52659
999	5.14468	4.58302	4.42138	6.09917	9.97503	3.46307	6.60751	5.9417	3.85637	3.21016	3.01054	5.64683	5.7285	7.51993	4.47567	6.76422	7.2169	8.99026	9.37835	7.63776	8.58399	9.29098	5.8795	4.48374	3.77442	7.14243	8.28453	9.27981	5.07812	4.89684	2.95922	4.01885	5.75545	5.12709	3.99738	4.58878	5.88846	5.46293	8.66928	6.54721	7.99239	6.10008	5.29705	5.30558	6.43067	6.79387	8.1019	3.97466	6.92109
1127	5.53161	6.25036	6.06499	5.19223	6.70242	3.90155	5.68635	4.33964	3.52175	4.01767	3.28633	4.41172	3.94067	4.43905	4.31552	6.04319	6.49699	5.66594	7.21664	6.33034	7.46673	9.0462	6.00575	3.42627	3.90113	6.48805	7.20172	8.23999	8.87392	6.71265	3.61409	3.10177	7.22737	7.69613	6.902	7.34251	7.37208	5.58034	6.14575	5.5567	6.24264	5.41851	6.25114	4.58616	4.58392	4.95509	4.78042	3.01169	5.1508
1140	6.86335	2.91705	3.58751	4.67852	5.38714	1.66321	7.80399	5.25178	3.83457	3.27787	0.827673	4.44927	3.99786	8.9326	3.24404	3.77985	4.35398	6.9341	7.24479	9.23143	4.0983	9.36292	3.50717	2.90349	3.60028	9.92985	5.27486	6.06562	4.56709	4.26983	3.28692	3.92319	6.73285	5.8693	4.57903	2.43975	4.4714	4.36884	7.23008	4.69564	6.46441	4.25512	6.75677	4.91492	4.78533	4.64529	5.74911	3.14486	5.35414
1146	5.20793	4.19417	4.08109	4.44434	6.60241	2.82169	5.62481	4.74197	3.90792	3.5329	2.34261	4.52052	3.44491	5.68767	2.95874	4.28354	4.38404	5.33529	6.52067	5.61636	5.11478	7.10403	4.56797	3.51174	3.79741	6.75346	5.38982	6.17734	3.82333	4.62688	2.48325	3.78025	4.64788	4.34788	3.18531	3.19677	4.33391	4.01036	6.1386	4.27538	4.94227	4.78569	4.90549	3.87028	4.3834	5.01761	7.04867	3.45182	5.3429
5144	7.09815	5.58279	4.86225	5.03405	9.47374	4.82071	5.71607	5.55783	4.14559	4.58769	2.74647	6.14603	4.73786	9.29601	6.14333	5.55912	6.16414	5.97151	7.12635	8.28552	10.6243	10.533	8.68694	6.44991	8.52706	4.93315	8.82593	12.3666	6.21519	9.84613	4.19961	8.30935	9.37638	8.19844	8.34931	6.20114	8.26351	4.94888	6.25321	8.26713	4.57934	7.4201	6.98724	4.88178	8.15571	10.2595	17.8311	5.59353	9.21888
5634	6.4286	4.98714	4.81532	6.28802	9.23153	2.89564	7.20951	5.46103	4.66721	4.0818	2.49845	5.38337	4.09227	7.04397	2.99694	5.7803	6.10638	8.60962	10.3402	8.59895	6.9455	9.82423	5.29578	4.4862	4.12105	9.91138	6.75437	7.67358	5.64128	5.90893	3.08777	3.84616	6.304	5.14823	2.90645	4.19726	5.9744	6.40369	10.4726	7.9024	8.38285	6.06503	7.43041	6.39089	5.53815	5.7806	5.72629	5.34692	7.45386
6654	8.15568	4.37854	4.89352	5.58407	6.53625	2.89338	7.88175	5.76678	4.98427	4.53406	2.38	5.58639	4.41772	8.31603	2.98768	4.01827	4.57546	6.82479	8.26426	8.60614	5.42796	9.89834	4.82847	4.06044	4.96113	9.79134	5.9092	7.79513	5.22511	6.30505	3.89078	5.16185	7.72252	6.86025	5.73036	3.21273	5.488	4.50522	8.0343	5.86344	6.4166	5.6424	7.78633	5.61618	5.38856	6.24555	8.41772	4.33843	6.55122
6660	5.96953	4.32896	3.60225	5.15999	7.48028	2.7557	5.85714	4.85905	4.30028	3.60795	1.40468	4.74102	3.82651	6.46766	4.06562	3.64189	4.21684	5.56994	6.05697	6.72038	5.94019	8.13671	4.81929	4.02017	5.67526	7.22771	7.1571	7.96498	4.41689	5.8496	2.82455	4.70237	5.60221	5.31066	4.53531	3.3984	5.1799	4.36305	6.51308	5.16852	5.31814	5.30984	5.57198	4.50974	5.94197	6.41507	10.0681	3.85087	7.07238
6736	6.29455	3.36585	3.62192	4.63668	6.03399	2.00509	6.52628	4.8481	3.65045	3.27736	1.38198	4.3238	3.2425	8.14382	3.44188	4.11023	4.83499	6.99771	7.53089	9.09379	5.23271	9.02659	4.03365	3.21627	4.34287	9.02774	5.15087	6.47912	4.91232	5.58535	3.05405	4.17212	6.44136	5.39674	4.11213	3.1865	5.39195	4.92173	7.17301	6.06	6.44218	5.27108	6.84743	5.09855	5.05161	5.25223	6.51675	3.84991	6.17261
6982	7.31359	4.90033	5.6818	4.6921	7.58768	4.12242	4.56542	3.21299	2.0804	3.1078	2.64009	4.17353	3.29756	7.53916	5.02982	4.71351	5.59644	6.7277	8.20032	10.6099	8.98662	12.0086	7.90102	4.39086	6.27948	8.05502	7.20115	12.1774	7.84261	11.0447	4.38685	7.91038	12.4963	10.2872	9.19213	6.83847	9.40677	6.24919	7.67114	9.97829	6.977	6.93042	9.20257	5.98784	6.50103	8.72222	10.3714	4.68793	9.33604
7044	7.18338	3.00354	3.70419	4.77991	5.13162	1.66462	8.3671	5.81767	4.14418	3.74297	0.938332	4.73117	3.94464	9.72081	3.01287	4.0694	4.44881	7.32568	7.93192	9.59371	3.77399	9.60422	3.39327	2.98951	3.44458	11.0495	4.84673	5.91927	4.60687	4.27927	3.64499	4.25205	6.92903	6.10011	4.75301	2.35229	4.21848	4.27543	7.74551	4.74472	6.73348	4.67239	7.66744	5.24768	4.78299	4.62176	5.86929	3.62621	5.12712
7362	7.4516	5.85572	4.63801	5.67156	11.0564	4.89657	6.84285	7.07282	6.62937	5.46588	2.75319	7.19095	6.04778	7.51536	5.22783	4.56041	5.3309	5.6071	5.84068	6.91988	9.13136	9.23394	7.73808	5.96881	9.47338	5.50067	10.8421	11.0585	4.49564	7.9616	3.00094	6.60951	6.19921	5.43219	5.79236	4.31611	6.12316	4.32153	6.10722	5.17007	4.02158	7.14438	4.74443	4.72775	9.11364	9.84335	19.5395	5.54731	9.72774
7363	5.41722	6.28212	4.97953	7.33239	8.10865	2.86765	5.23912	3.56172	3.98067	3.33413	2.30519	4.22454	2.69385	4.55587	6.09736	5.17251	5.75666	7.46599	8.96417	7.73407	7.37892	9.21412	4.92687	4.14032	4.69573	9.29564	7.25572	8.96864	8.36145	7.68733	3.15548	3.45605	5.97073	7.40744	4.98639	6.61313	8.3464	6.99896	8.47973	8.33433	9.35457	7.02967	7.80543	5.13827	4.79179	6.22478	4.11074	3.10645	7.59418
7439	7.62369	4.68911	4.76676	5.40764	7.22773	3.67531	7.52657	6.1508	5.176	4.89002	2.34407	5.93992	4.81623	8.53219	4.02214	4.11666	4.61963	5.72798	6.75742	7.5495	6.14571	9.2109	5.64008	4.84179	5.96062	8.08762	6.6175	8.20672	4.82915	6.31754	3.9009	5.93131	7.10808	6.62291	6.00605	3.41428	5.34019	4.31249	6.90564	5.32711	5.14197	5.45999	6.70164	4.96795	6.22446	6.81006	10.7963	4.46853	6.84207
7600	6.75247	5.65512	5.08027	6.422	8.26	5.34294	7.5818	7.57277	6.64977	6.3004	3.87097	7.72855	6.06952	9.41627	6.56384	5.65846	5.99534	5.05819	6.22127	5.26368	8.34556	7.77389	6.63737	6.70645	6.79795	4.95826	6.37221	7.53559	4.56942	5.68288	4.35271	6.16111	4.17826	5.23775	5.2142	3.86065	5.33924	4.25082	5.65049	5.13575	4.23135	6.06453	5.18808	3.97834	6.69239	7.39876	12.9984	4.89396	6.09703
7685	7.9022	6.40676	5.60949	6.8255	10.5673	6.13981	8.34681	8.48122	7.76325	7.42052	3.84892	8.88761	6.91391	10.3276	7.20218	5.85877	6.14177	4.84938	6.45701	5.56385	10.2932	9.22107	8.25298	7.98918	9.14979	4.43999	8.95464	10.1186	4.95483	7.29919	4.70957	7.46917	5.20912	6.04952	6.68302	4.44486	5.91984	4.07253	6.22334	5.71848	3.41286	6.91798	5.78822	4.31526	8.30243	9.61668	19.6653	6.09484	7.74209
7710	8.33514	6.54163	6.15017	7.20297	10.5076	6.49595	8.71342	8.68605	8.64661	8.02838	4.37422	9.20827	7.41774	9.0471	6.36777	5.03508	5.41289	4.00456	5.86099	4.34458	9.44463	8.49027	7.71064	7.97699	9.09414	4.11626	8.77786	9.27333	4.60506	6.64458	4.66879	6.73255	4.21517	5.57629	6.2694	3.61259	5.14273	3.51696	6.17823	4.78112	2.8327	6.21261	5.25702	4.30221	7.80034	8.96052	18.5457	5.81942	7.22846
7714	7.56153	5.78307	5.59512	6.7036	9.21888	5.60256	7.93691	7.69234	7.8075	7.15454	4.04398	8.19814	6.51637	7.8043	5.37446	4.37356	4.81177	3.89187	5.56882	3.99882	7.96996	7.53033	6.41995	6.87211	7.52642	4.39713	7.39304	7.71684	4.21118	5.61018	4.07687	5.51278	3.60167	4.77666	5.13774	2.96326	4.44786	3.53954	6.02042	4.42139	3.16803	5.37478	4.84025	4.03007	6.66607	7.41282	14.5416	5.08346	6.3043
7888	6.24899	6.23618	5.35989	6.21887	7.00313	5.24848	7.39507	7.46444	5.46547	6.04203	4.28266	7.17877	5.57106	9.99716	6.44958	7.4259	7.10343	5.57065	7.5679	6.57019	8.49539	7.78823	6.79875	7.44477	6.22328	4.95183	5.37948	7.28827	5.33777	5.87902	5.00897	6.61172	5.18615	5.74824	4.85152	5.33823	6.6201	4.63982	6.9803	6.31948	5.35151	6.41416	5.88039	5.56481	5.72564	6.64664	9.53589	5.36824	5.3547
7966	5.63428	3.29949	3.461	4.43357	5.58565	2.19101	6.43402	4.93215	3.73773	3.32666	1.28668	4.30991	3.65068	7.35375	3.27895	3.88018	4.21146	5.78781	6.34528	6.93616	4.38397	7.8905	3.77114	3.00871	3.60516	8.09578	5.01259	5.70935	3.88467	4.11229	3.00324	3.89204	5.21309	4.84337	3.83493	2.53981	3.98775	3.86917	6.2658	4.13407	5.30392	4.34552	5.73382	4.23436	4.55003	4.61677	6.57864	3.31246	5.01335
8102	5.44852	4.03895	3.86241	4.57894	6.7997	2.64541	6.03399	4.98133	4.16123	3.73292	1.77551	4.65926	3.67943	6.18612	3.24411	4.07878	4.17412	5.09091	6.23915	5.53631	5.22778	7.52573	4.43333	3.538	4.2519	6.79218	6.05029	6.50968	3.74836	4.49899	2.69353	3.84681	4.52763	4.43899	3.62329	2.91771	4.03376	3.59487	6.1771	3.90776	4.54618	4.65605	5.11609	3.90134	4.62599	5.28086	8.92485	3.53972	5.31899
8130	6.86788	5.32334	5.2402	5.80138	8.9296	3.72321	7.54914	6.24316	5.60819	5.12843	3.1163	6.41645	4.94977	7.25778	4.20321	5.13512	5.24487	5.63385	7.46974	6.39955	7.31107	8.43829	5.84769	5.69008	5.67559	6.02365	7.5878	8.03522	4.86592	5.41752	2.96959	4.22919	5.10509	5.04479	4.06591	3.94256	5.43525	4.57658	7.47333	5.27294	5.25466	5.21316	5.07583	4.4771	5.42705	6.47711	10.3847	4.06903	6.29626
8148	9.26709	6.36006	6.53736	8.19909	9.5596	5.89123	9.99467	8.84383	9.415	7.1063	4.31401	8.82833	7.66507	8.72359	4.91419	4.24956	5.32744	6.43772	7.82864	5.1958	6.32657	9.17859	6.53678	5.48084	6.77051	9.33266	7.35209	7.07179	4.17236	5.35855	4.17891	5.29173	3.88019	5.41621	4.80995	2.66908	4.16471	4.30916	6.29442	3.2222	4.83509	6.52156	6.06491	4.25445	7.07047	7.34488	13.471	5.04681	7.29457
8283	8.5525	5.68601	5.88031	6.68788	6.71309	5.33872	9.39657	8.6206	7.24191	7.24744	4.42066	8.31856	6.67765	11.0433	5.37408	5.92953	6.09536	5.61061	7.50965	7.0156	7.2056	8.76049	6.16453	6.96973	6.50974	7.01646	5.23932	6.81674	4.93244	5.5919	5.48422	6.6367	5.75982	6.15806	5.83768	3.49851	5.3107	4.0052	7.21621	5.24627	4.96511	6.01455	6.8577	5.74101	6.1734	6.65909	10.8591	5.60161	5.33606
10024	6.15469	5.16672	4.70377	5.36717	8.70693	4.21821	6.67952	6.17541	5.63609	5.18004	2.59757	6.45795	5.34707	6.92072	5.52318	4.79461	4.50219	3.93455	5.45141	4.68583	7.50245	8.04181	6.30292	5.42354	6.47973	4.69451	8.49295	8.65555	3.81856	5.36564	3.26716	5.27654	4.49049	5.01326	4.90281	3.64275	4.55487	3.1195	5.79803	3.49505	3.57782	5.25794	4.41788	3.52696	5.90418	7.42712	15.1536	3.92421	6.15823
10821	8.65579	3.99393	5.27218	6.1291	6.36249	3.12793	9.12274	6.64143	6.10521	5.15271	2.69219	6.15107	5.32194	8.67846	3.15333	3.42187	4.48635	6.53739	7.3359	8.71143	4.46158	9.2927	3.80187	4.07891	4.93177	9.75447	5.32112	5.72839	4.8832	4.7959	3.78337	3.90498	5.8942	5.72037	4.51295	1.93786	4.76404	4.59738	7.65637	4.78884	6.23488	4.52236	6.67017	5.55807	5.07123	4.90369	5.6611	3.57776	5.77898
11002	10.2453	8.33647	8.86966	9.18606	11.1651	6.95737	10.616	8.78037	9.68787	8.74731	5.46282	9.32636	7.91806	7.40285	6.25793	5.59354	6.81516	6.20211	8.27319	6.32296	9.61055	11.3443	7.57785	6.60803	8.27588	8.48185	9.92452	9.96275	9.36681	8.19602	5.41162	4.7253	6.03607	8.69136	8.53951	5.7962	7.44683	5.81515	7.94356	5.89449	6.13126	7.03932	7.89967	5.45952	7.4846	8.19444	12.7094	4.85455	7.63501
11552	5.94518	5.36144	4.81331	5.39236	8.2897	2.43323	6.28454	4.70584	3.96338	3.40029	2.67985	4.809	3.2676	5.53588	3.18326	5.23211	5.23437	6.60547	8.47211	6.95846	6.25452	8.19634	5.18981	4.4301	4.07201	7.43329	7.07862	7.89175	5.0786	5.47644	1.97752	3.35647	5.63109	4.97861	2.92486	4.60191	6.05019	5.50576	8.04293	5.75582	6.83987	5.45554	5.0985	4.56135	4.42762	5.62915	6.2597	3.30533	6.52783
13006	6.9653	4.13408	3.74525	5.75739	7.55035	2.43936	7.52284	5.65978	4.93619	4.08517	1.01766	5.24568	4.33159	8.20875	4.38597	3.72371	4.36093	6.47086	6.91319	8.36323	5.65911	9.15698	4.39481	4.35323	5.76477	8.8683	7.37524	7.92274	4.935	5.51536	3.2249	4.5661	6.04467	5.90512	4.87849	3.13478	5.22852	4.64994	7.56685	5.45235	6.2755	5.21432	6.53842	5.07138	6.0879	6.286	9.54007	3.8427	7.01833
16666	6.92986	4.23633	4.00587	4.95238	6.50714	2.72999	7.1317	5.56738	4.50966	4.31902	1.45548	5.19037	3.95102	8.28274	3.57353	4.09256	4.21366	5.75715	7.05825	7.34013	5.42592	9.06444	4.95408	4.16455	5.12234	8.64706	6.23465	7.77103	4.51715	5.76134	3.69858	5.47974	6.85723	6.304	5.53953	3.25908	4.73732	3.89581	7.13303	5.02588	5.22388	5.33778	7.1186	4.83171	5.54135	6.2863	10.5432	4.44001	6.19797
22201	5.66765	3.77085	3.32439	4.77626	6.30487	1.99053	5.68171	4.17409	3.61418	3.21713	1.13539	3.98958	2.93146	6.18895	2.82927	3.70168	4.15557	6.18409	7.04436	7.77525	4.85641	8.04597	3.93899	3.48567	4.29264	8.46371	5.50153	6.38087	4.68132	5.37709	2.74818	3.89025	6.02404	4.86576	3.33722	3.26016	5.01783	5.01482	7.84144	6.18677	6.41629	4.78832	6.39146	5.38819	4.94579	4.81677	5.40994	4.27467	6.46246
22311	6.66686	4.33229	4.27712	4.75084	6.00382	3.00473	6.61044	5.30634	4.28894	4.11894	2.09247	5.00973	3.87116	7.41588	3.30908	3.97243	4.24112	5.30772	6.42703	6.7955	5.02998	8.22513	4.8752	3.98863	4.71047	7.92962	5.46057	6.9434	4.29502	5.50359	3.4308	5.19804	6.45905	5.85527	4.94869	3.18239	4.78667	4.09728	6.46418	4.68716	5.01368	4.9684	6.16783	4.59297	5.13918	5.64959	8.29729	3.974	5.9028
24915	6.71057	5.74746	5.20414	6.62266	7.87782	5.99069	8.34498	8.49835	7.12918	7.22249	4.11087	8.46928	6.7187	11.1021	7.45974	6.53949	6.59526	4.73618	6.14326	5.37265	8.73708	7.59598	6.92541	7.80828	6.97603	4.35792	5.5935	6.59082	4.60146	5.08236	5.16933	6.66837	3.75433	5.01475	5.04221	3.95154	5.15711	4.27397	5.89098	5.34876	3.95948	5.7465	5.31866	4.38121	6.72834	6.94266	12.5898	5.61972	5.3085
31211	5.59801	4.78943	3.89218	4.79454	7.10806	3.71511	5.17651	4.92969	2.74413	3.58469	2.0147	4.96003	3.8878	9.19487	6.15371	5.66381	6.02224	5.48717	6.22517	7.89495	8.50435	8.86677	6.7589	5.83264	6.21035	5.10321	6.6134	9.54734	5.46301	7.32419	4.03115	7.1661	7.9582	6.89853	6.39348	5.49182	7.28281	5.27848	6.39034	7.46684	5.32631	5.77529	6.01598	5.08827	6.53814	7.35156	10.6613	4.60453	7.21433
31277	5.73942	7.10073	4.77192	6.38165	9.15391	3.86323	5.51759	4.81856	6.06324	5.30667	1.76962	5.75016	3.83195	3.91383	6.67543	4.35596	4.17672	2.97891	5.16766	3.95018	7.96682	7.87199	6.40597	5.55925	7.80119	4.76857	10.4225	9.77625	6.73464	7.12629	2.77433	4.05835	4.29404	5.95389	5.5781	6.37909	6.29286	4.36919	5.72148	4.30836	4.24663	6.0802	5.06454	3.4637	5.87041	7.39001	15.0368	3.87269	7.19561
61016	9.07974	6.77144	6.95737	7.42409	10.2273	5.65039	9.11634	7.89455	8.31488	7.44844	4.75671	8.6204	6.7502	7.33508	4.68051	4.43601	4.86859	4.3417	6.73519	4.8358	7.8964	8.47133	6.85148	7.39951	7.65754	5.48529	8.39628	8.67178	4.91673	6.17267	3.80771	5.26234	4.73694	5.66834	5.22622	3.40921	5.4032	4.3735	7.37569	4.7629	4.1519	5.35762	4.95271	4.56178	6.36091	7.59094	13.1563	4.64387	7.06025
61951	5.94219	5.72037	5.71958	5.61674	7.67356	3.68761	5.22868	4.2431	3.82573	4.15662	3.35245	4.57769	3.35326	4.90834	4.19554	5.59533	6.60008	6.99839	8.42343	8.11454	8.22744	9.7956	5.73219	3.50138	4.81932	7.70185	6.94526	8.68293	8.95225	8.20813	3.54389	3.44107	7.50658	7.18351	6.286	6.81966	7.97262	6.46058	7.61326	8.0262	7.41777	6.62847	7.71533	5.67866	5.38824	5.80537	5.55526	4.26837	6.78983
62105	6.24958	8.57121	6.82829	9.15627	8.31627	4.96983	6.55677	5.1697	6.10978	5.7779	3.62943	5.66719	4.31965	3.98103	7.24147	5.84829	6.97257	6.54152	8.23309	5.4981	8.49607	9.29369	5.58815	4.93865	5.63887	8.94598	8.03655	9.11781	11.6211	8.21998	4.89459	3.10872	5.37732	9.27799	8.03005	8.48018	8.98294	7.31127	7.64601	7.7416	8.72067	7.3379	8.71122	5.38612	5.62217	5.86493	3.70428	3.54498	6.68759
62336	5.76274	4.89932	4.05697	5.14852	6.94039	3.96742	6.00064	5.76407	4.74447	4.83946	2.50655	5.8622	4.71991	7.67552	5.08306	5.01799	4.94432	4.2485	5.78031	5.19112	7.35787	7.48617	5.85656	5.68713	6.14869	4.36335	6.45455	7.74312	4.19748	5.60593	3.91354	5.72383	5.063	5.15909	5.0288	3.99259	5.13199	3.35803	5.92722	4.96782	3.8126	5.30966	5.19517	4.47906	5.62066	6.69045	12.2943	4.67996	5.6549
62433	11.0188	7.88195	8.32262	9.22655	12.799	8.41444	11.2501	10.9041	11.9821	10.6586	6.36652	11.9469	9.80678	9.45312	6.73424	4.52342	5.37442	3.57267	5.99202	3.4067	10.3836	9.06161	8.58104	9.74003	10.9405	3.97247	10.2036	10.0617	4.94932	7.05393	5.27994	6.93335	3.50475	6.03695	7.20404	2.87363	5.06173	3.46248	6.65634	4.30574	2.29474	6.37797	5.12318	4.35845	8.75605	10.1412	21.2997	6.09561	7.9498
66678	6.21595	5.18285	4.73339	5.8259	6.74281	5.2539	8.28521	8.27859	5.09249	5.98356	3.22518	7.21643	5.61924	13.7573	8.01287	7.89125	8.00906	6.86541	7.5188	9.08852	8.67529	9.09782	6.98741	7.17673	6.25869	6.90116	4.49404	6.77004	5.66369	5.92735	5.6577	7.73541	6.02847	6.38438	5.6375	5.13753	6.66477	5.60789	6.54773	7.12262	5.78963	6.5792	7.1096	5.4395	6.96769	6.70933	9.78419	5.79375	5.6847
67285	5.86539	4.28457	3.67954	4.98169	6.42413	3.06007	5.85666	5.06446	4.4283	4.12417	1.89147	4.97886	3.61771	7.13211	4.01855	4.0833	4.50318	5.33121	6.26603	6.59072	5.78949	7.69221	4.79653	4.32553	5.28738	7.02865	5.37584	6.53393	4.36567	5.67202	3.30265	4.91566	5.33052	4.89776	4.03231	3.3371	5.01337	4.45463	6.48066	5.5959	5.08902	5.26745	5.96337	4.70624	5.4404	5.70953	8.56395	4.53764	6.25766
78484	7.75914	5.42807	5.34328	6.27383	9.09552	4.79314	8.47364	7.42984	7.09891	6.34374	2.9942	7.51486	6.32687	8.37702	5.05138	4.42415	4.68121	4.62692	6.10526	5.29441	7.39332	8.66184	6.33032	6.11983	7.16071	5.91185	8.16116	8.38244	4.29487	5.52492	3.95157	5.53646	4.77008	5.61844	5.62326	3.09017	4.53656	3.39772	6.36123	3.99034	3.65037	5.29346	5.36295	4.11261	6.60096	7.56028	14.9997	4.59812	6.49374
80865	10.7608	9.02733	8.32487	9.61124	13.7603	9.16158	11.1527	11.8232	12.1511	10.985	6.54893	12.6113	10.3155	10.7866	8.57279	6.15391	6.56509	3.66795	6.26603	3.04071	12.341	9.60112	10.0913	10.804	12.5477	3.0469	11.7194	11.9772	4.92581	8.09989	5.93311	8.67667	3.47839	6.52487	8.0868	4.17477	6.03888	3.07528	6.20061	4.22773	1.81551	8.07427	5.19071	4.4807	9.84935	12.148	26.8617	6.84434	8.67926
91497	6.29302	5.45045	4.61128	5.58907	6.68621	5.29423	7.69171	7.51072	4.44671	5.91155	2.98476	7.08146	5.22077	13.8048	8.09928	8.00336	7.76512	6.52605	7.89313	9.1136	9.53564	9.54944	7.91466	7.93427	6.48003	6.31046	4.73226	8.30117	6.3062	7.0895	6.03236	8.854	7.99408	7.73809	7.05744	6.14395	7.3725	5.7324	7.1027	8.52884	5.83019	6.69121	8.02536	5.57872	7.15645	7.52611	11.0176	6.44356	6.17546
91604	5.48924	5.71603	4.97255	5.53203	5.59217	4.5255	6.52427	6.79739	4.2945	5.17091	4.34505	6.25649	4.76689	9.45057	5.53535	7.72959	7.2901	5.81657	7.9162	6.77419	7.75139	7.26186	5.99964	6.5721	4.95655	4.90592	4.06929	6.23735	5.0018	5.35082	4.7779	6.00412	5.09139	5.05234	3.91053	5.2817	6.51827	4.48822	7.01605	6.24756	5.68404	6.28856	5.72615	5.94203	4.66515	5.55229	6.70571	5.12431	4.41397
92292	6.34307	3.52905	3.5902	4.85522	5.23805	2.30211	7.1998	5.54693	4.021	3.92657	1.52849	4.8669	3.84769	9.13256	3.61843	4.83675	5.06477	6.76262	7.76006	8.77061	5.01336	8.79054	4.05307	3.89332	4.04112	9.00501	4.471	5.70177	4.62513	4.77165	3.83358	4.61735	6.29968	5.29055	3.97082	3.11107	4.85902	4.53406	7.7377	5.76674	6.41792	5.03118	7.13411	5.66878	4.83273	4.75767	5.99498	4.5345	5.26408
93199	6.45725	5.53183	5.26165	5.62224	8.14822	4.05117	6.84724	6.29372	5.3346	5.36668	3.74699	6.43227	4.52395	7.22423	4.18122	5.40964	5.43514	5.12306	7.15478	5.79329	7.23532	7.52942	5.84703	6.01972	5.45121	5.38463	6.39237	7.48254	4.7183	5.52516	3.18551	4.71299	4.9138	4.75427	3.90799	4.11436	5.44132	4.67211	7.17803	5.54321	4.9879	5.38204	5.01775	4.61207	5.22321	6.07842	9.15626	4.4489	5.8576
98118	3.5689	4.64802	3.63355	4.81468	5.5148	4.44336	6.12332	6.87621	3.33931	4.88649	3.13717	6.09639	4.48509	11.9637	7.77862	8.65871	8.03082	5.65964	6.9267	6.81303	8.68537	6.78056	6.21827	7.06136	4.31732	3.56526	3.22214	5.31877	4.79973	4.12626	4.90035	6.32103	4.15435	4.36598	3.6356	5.45699	5.89004	4.97704	6.02494	6.72172	5.18947	5.49668	5.25908	4.73204	5.11909	5.01733	6.91184	5.25838	3.50954
98403	5.91304	5.06379	4.65855	5.46642	7.50012	3.33806	6.683	5.57494	4.60569	4.53881	2.76769	5.62605	4.04387	7.20841	4.27101	5.25552	5.17431	5.35444	7.18118	6.0416	6.49776	7.62448	5.31543	5.39672	4.60911	6.15988	5.95998	6.88712	4.61855	4.91534	3.08002	4.34951	4.91031	4.82555	3.51221	3.97201	5.24971	4.81523	7.29822	5.48666	5.47101	4.87098	5.18007	4.45216	4.71384	5.43826	7.42526	4.01115	5.57298
101150	6.48389	5.11664	4.70177	5.0677	6.83102	2.72862	6.05259	5.04238	3.89903	3.89381	3.23841	5.0626	3.31752	6.58123	2.87945	5.33249	5.40593	6.73803	8.69159	7.90411	6.40845	8.35068	5.18455	4.63336	4.56329	7.5354	5.90857	8.01641	5.34019	6.4895	2.93745	4.58229	6.96815	5.64111	4.13728	4.68438	6.40178	5.04503	8.10803	6.62357	6.819	6.24681	6.40273	5.59434	4.786	6.02247	6.82259	4.32643	6.38939
105513	7.89554	6.06443	6.19376	7.01484	8.94588	5.12475	9.04258	8.17278	6.76274	6.77321	4.59638	8.19941	6.01931	10.8184	6.09852	6.9247	7.17662	6.82853	8.96604	7.79911	8.9871	9.35813	6.81085	7.44005	6.39148	6.62028	6.26299	7.86374	5.87652	6.21547	4.60006	5.80427	5.48044	5.84334	4.91189	4.64763	6.59591	5.54778	8.15491	7.07004	6.16804	6.53114	6.63013	5.42586	6.19188	7.12128	10.4208	5.37929	6.23693
106734	5.65298	4.36608	3.73174	4.9204	5.6663	3.03898	5.61855	4.93998	3.93545	3.88275	2.08001	4.66521	3.52281	7.15321	3.85681	4.5739	4.85689	5.48749	6.61148	6.81992	5.66234	7.64798	4.68519	4.2603	4.95643	7.04976	4.77998	6.23407	4.42636	5.66206	3.63578	5.07205	5.54964	4.99111	3.89894	3.62958	5.34131	4.37048	6.73077	5.77328	5.37355	5.40099	6.17852	5.31911	5.00029	5.36721	7.21862	4.63608	5.87475
106826	5.85011	6.9051	5.17807	7.80875	3.62207	6.84946	8.6191	9.79789	5.99668	6.97245	5.44768	8.2045	7.11346	15.1038	9.68303	10.8496	10.5648	7.80272	9.01962	9.05777	9.02822	7.72872	6.76822	8.85131	6.4597	6.51766	1.13205	3.80236	6.0235	5.45805	8.19732	8.7973	4.20235	5.82419	4.06618	6.26248	8.29736	5.60699	7.32487	8.01894	7.52935	8.3175	7.69914	8.3658	6.09649	5.70494	4.27585	7.27417	4.10325
227085	4.95494	3.82188	3.44503	4.39445	6.81176	2.75693	5.01503	4.61394	4.06206	3.73559	1.87187	4.58805	3.53827	5.36829	3.36283	3.54733	3.8918	4.19559	5.08096	4.93989	5.5771	6.54245	4.25721	3.86867	4.83355	4.98044	6.076	6.36261	3.50131	4.58193	2.39072	3.67314	3.92945	3.57434	3.21901	2.77684	3.99577	3.55871	5.71152	4.18995	3.93249	4.31461	4.20012	3.92397	4.84919	5.13852	8.98208	3.68121	5.46619
236687	5.74704	4.85322	4.09011	5.202	7.47367	4.0957	6.0649	5.96814	4.93235	4.93773	2.63093	6.07699	4.70532	8.01026	5.32503	5.09242	5.18442	4.6492	5.96048	5.38411	7.67688	7.62564	6.03388	5.65654	6.19165	4.62808	6.48011	7.82173	4.26942	5.77014	3.76195	5.73441	4.9207	5.04079	4.97225	3.96561	5.14726	3.72303	5.8122	5.23211	3.95338	5.58795	5.25927	4.18448	5.9888	6.93196	12.7089	4.76511	5.96628
443158	8.02855	6.9988	6.32979	7.24194	7.89867	6.54306	8.39911	8.51995	7.41512	7.32489	4.82639	8.37255	6.98007	9.8567	6.5569	6.31131	6.46924	4.74714	6.64199	5.48402	8.51256	8.42714	7.45633	7.69001	8.13166	5.48416	6.44747	8.03292	4.96044	6.80042	5.73313	7.70736	5.08516	6.42943	6.14064	4.46045	6.34263	3.93565	6.36999	5.24648	4.09248	6.84339	6.14213	5.65613	6.85818	8.00207	13.6429	5.82006	6.49513
443162	6.73359	5.64979	4.7807	5.53226	6.34594	4.63071	6.9313	6.88656	5.24439	5.45487	3.312	6.46618	5.13142	9.24802	5.26173	5.99489	5.86316	5.21418	6.85285	6.33805	7.29176	8.33329	6.43775	5.86996	6.50801	6.27108	5.75776	7.7749	4.53586	6.4394	4.8742	7.07797	6.04608	6.12387	5.7075	4.42137	5.82915	3.62762	6.22996	5.14614	4.4529	6.61622	6.46989	5.37548	6.06283	7.21724	12.4294	5.41293	5.95825
637511	5.72608	4.99679	4.323	5.37592	8.85884	3.22479	6.30751	5.64582	4.47412	4.34602	2.4967	5.65464	3.99241	7.62483	4.85569	5.61662	5.74394	6.19435	7.70043	7.11767	8.08575	8.42115	5.82582	5.5514	5.81513	5.70663	7.54561	8.6453	5.15415	6.08363	2.84989	4.56175	5.2752	4.96225	4.08584	4.67996	6.1003	4.88151	7.39807	6.43576	5.66515	5.97319	5.50566	4.63236	5.73877	6.87375	11.0361	4.37963	6.67428
638011	7.28629	6.14735	5.94594	6.48775	8.36652	4.8104	7.58107	6.91126	6.32598	6.10238	4.29322	7.12284	5.56791	7.10941	4.46819	5.24912	5.38419	4.71625	6.88016	5.39316	7.33193	7.59647	6.03057	6.67423	6.30279	5.16878	6.85159	7.62538	4.82985	5.62525	3.75778	4.99489	4.67264	5.13181	4.31178	3.98312	5.65038	4.37868	7.32901	5.20362	4.81443	5.34896	4.92145	5.12025	5.40933	6.36045	9.52307	4.48751	6.02157
1268142	5.86558	5.00987	4.12046	5.38909	5.50522	4.40751	7.35352	7.30581	4.8999	5.52582	3.07297	6.6051	5.15929	11.1364	6.25384	6.94007	6.64193	5.77084	7.00468	7.37893	7.26201	7.73509	5.94017	6.48097	5.51786	6.07852	4.35527	6.18513	4.76295	5.08133	5.07369	6.7019	5.5001	5.48707	4.82718	4.52294	5.59151	4.35994	6.55489	5.83277	5.32095	5.96687	6.33037	5.44271	5.87226	5.922	8.96899	5.50308	4.8279
1550884	5.14247	4.62455	4.05392	5.08964	7.73273	2.97413	6.05575	5.40835	3.87493	4.11342	2.42878	5.26421	3.62233	7.81448	4.67367	5.83434	5.78999	6.05566	7.63506	6.98256	7.40957	7.83949	5.28523	5.37507	4.73875	5.71228	6.18817	7.4404	4.9578	5.27712	2.98981	4.33401	5.03429	4.61707	3.53494	4.5075	5.70414	4.945	7.4726	6.43793	5.83319	5.41449	5.49921	4.72339	5.01897	5.75237	8.24815	4.30899	5.69591
5281515	8.07007	5.91834	5.43047	6.56998	7.26743	4.58472	8.3092	7.48555	6.32711	6.05784	3.38479	7.08693	5.71908	9.43101	4.71572	5.68225	5.70304	6.01773	8.05489	6.84517	7.03355	9.49341	6.20638	5.85635	6.65092	8.22782	6.47405	8.14597	4.76197	6.52773	5.11244	6.79396	6.27332	6.50484	5.80494	3.86182	5.67396	3.83306	7.73689	5.30073	5.28295	6.80566	7.5031	6.08601	6.18708	7.43375	12.6855	5.70224	6.50038
5283349	6.31096	5.54826	5.15049	5.81917	7.90044	3.71931	6.31267	5.7942	5.09641	4.82148	3.59905	5.82801	4.65253	5.68064	3.6078	5.01326	5.0897	4.92655	6.99944	5.44575	6.95809	7.37063	5.19895	5.516	5.79005	4.89361	7.13873	7.81578	4.52121	5.53184	3.13213	4.14143	4.44848	4.5518	3.70532	3.9976	5.62799	3.78009	7.31068	4.98849	4.94535	5.46466	4.7026	5.3115	4.75123	6.11655	9.35587	4.0225	5.82783
5371002	5.9742	5.15282	4.19124	5.12368	4.89315	3.8093	5.59993	5.6025	4.48337	4.66396	3.26982	5.45952	4.47225	6.7804	3.89249	5.10921	4.92793	4.36081	6.196	5.39407	6.10353	6.82259	5.0667	5.21454	5.61066	5.02186	4.97208	6.70458	4.0867	5.63894	4.30975	5.73187	5.35964	5.10543	4.59689	3.97288	5.37571	2.97729	6.2499	4.7585	4.43388	5.73521	5.55806	5.70209	4.75186	5.86449	9.08315	4.80983	5.01451
5373603	6.41558	5.78373	4.40551	5.82117	9.34602	4.79568	6.52493	6.68525	5.94527	5.76771	2.65223	7.00098	5.33861	8.42637	6.32306	5.25682	5.3406	4.4064	5.82549	5.36837	9.17369	8.25343	7.24016	6.90972	8.26	4.03054	8.62017	9.77799	4.65055	6.97527	3.90201	6.69376	5.20045	5.58094	5.8675	4.61982	5.84705	3.82215	6.00169	5.62123	3.53043	6.37775	5.29697	4.28148	7.36776	8.68892	17.3708	5.43586	7.43377
5875676	4.32335	5.05634	3.72686	5.16166	5.64742	5.05618	6.33455	7.20606	4.21688	5.29368	3.00391	6.4648	5.48791	11.4582	7.85409	7.88753	7.34815	4.81077	5.92336	6.00242	8.7062	6.93982	6.61127	7.22331	5.94102	3.10224	4.48941	6.2923	4.41718	4.72038	5.41254	7.16985	4.26795	4.98003	4.79023	5.17766	5.80359	3.7474	5.31552	5.65129	4.06339	5.78128	5.15797	4.93483	5.87051	6.20875	10.7505	5.4428	4.17388
21909228	5.94467	6.81063	4.72446	7.12314	2.3548	5.62925	7.94506	9.18538	5.37578	6.3079	4.84511	7.29169	6.77206	12.9571	7.39873	10.4716	9.30076	6.89825	9.33459	7.50254	7.76408	7.92005	5.88914	7.37083	6.13354	6.64	2.34155	4.82964	4.65607	5.17606	8.23936	8.59496	4.50065	5.64405	4.38208	5.71937	7.1155	2.79685	7.75214	5.58784	6.46961	8.70458	8.07076	9.19376	4.86894	6.01559	8.2322	7.31197	3.14441
[truncated: 82 more columns]

## Sheet: ImpMix predictions
CID	citrus	lemon	grapefruit	orange	fruity	pineapple	grape	strawberry	apple	pear	cantaloupe	peach	banana	floral	rose	violets	lavender	cologne	musk	perfumery	fragrant	aromatic	honey	cherry	almond	acetone	nutty	spicy	clove	cinnamon	laurel	tea	seasoning	pepper	peppers	dill	caraway	cognac	resinous	cedarwood	mothballs	peppermint	camphor	eucalyptus	chocolate	vanilla	sweet	maple	caramel
342	4.73527	3.68195	0.727812	2.16838	4.44951	0.206104	-0.154588	-0.0434044	-0.74048	-0.147574	0.596751	-0.109845	-0.287277	9.2525	2.60479	1.03572	2.14803	4.18633	5.34819	12.3244	26.5213	25.3223	0.936194	0.485051	4.81619	3.36678	4.20502	9.70955	2.34689	2.59555	0.444467	0.889927	2.19428	1.75147	1.61078	1.10897	0.932969	2.82597	21.7105	7.3069	6.24045	7.37423	7.08837	3.84034	0.377964	1.54255	19.3337	1.49699	2.3834
798	4.71763	3.58207	0.598901	2.18794	4.37402	0.0940079	0.0848369	0.37698	-0.567218	-0.087252	0.606739	-0.017756	-0.261511	9.43398	2.36993	1.00101	2.01171	4.20903	4.99112	12.2799	25.9684	24.5975	0.430536	0.319661	4.6014	3.57957	4.2905	8.23686	1.66267	1.79253	0.28965	0.31082	1.20678	1.03459	0.968521	0.564027	0.197308	2.82535	22.8897	7.39259	5.52102	6.11832	6.38421	3.61064	0.140289	0.729743	18.3259	1.29829	1.80597
999	7.63179	6.99913	2.00009	4.64694	10.1419	1.80513	1.0773	1.76286	-0.300418	0.660632	3.21019	1.51031	1.24925	12.7414	4.21715	3.17497	3.91932	6.58172	5.48739	14.2112	30.0086	24.3152	1.88399	2.05254	4.6288	2.16398	5.09643	9.60997	2.05572	2.68178	0.43369	0.390417	1.12864	0.575018	0.441067	1.3725	0.499425	3.04313	19.9585	5.38656	4.07026	4.37796	3.4574	2.52494	0.967798	1.85373	23.5037	1.13717	2.18776
1127	7.10338	7.62493	2.54139	3.83608	5.50098	1.32937	0.278327	0.446361	-0.351017	0.429572	2.33538	0.381708	0.041773	11.3897	4.45388	2.95889	3.46593	4.93852	4.55591	13.7367	27.5263	23.4709	1.70216	0.658621	4.30335	1.59923	4.26265	8.47287	3.58307	1.95908	0.762128	-0.195306	2.12038	2.08945	2.18624	3.29449	1.36658	2.82967	16.5205	4.97485	3.74668	4.00138	4.32214	2.38956	-0.167809	0.519119	18.1627	-0.400174	0.709549
1140	3.98251	2.3636	0.502425	1.77375	2.49771	-0.505624	0.653896	0.0948777	-0.539775	-0.0644372	0.287332	-0.24295	0.0582678	9.03692	1.60169	0.578035	1.78988	4.36482	6.08298	12.2128	24.6784	25.7166	0.161835	-0.324118	3.10077	4.99991	3.57658	8.35396	1.98428	1.31632	0.412934	0.273888	1.75029	1.59649	0.78674	0.374984	0.152193	2.76031	24.2761	8.63034	8.54216	7.56648	9.08827	4.72213	0.130379	0.357422	15.8511	0.741434	1.34003
1146	7.94271	7.18143	1.74037	4.01226	8.43396	1.40228	0.437247	1.23349	-0.287793	0.787334	2.32498	1.04271	0.0251195	12.8749	4.03665	2.1867	2.83983	5.06436	4.31048	14.4952	30.6075	25.3424	1.38672	1.46098	4.26431	2.06532	3.60256	8.0668	1.35843	1.67139	0.311579	0.351722	0.255377	0.397802	0.76291	0.784839	-0.104602	2.41369	20.3288	5.67414	3.63528	5.31831	4.88567	2.70388	-0.104969	0.978533	23.7562	0.710374	1.29167
5144	6.60318	5.3166	1.34308	2.69379	12.1861	2.83001	0.658094	1.92531	-0.236193	1.76813	2.19752	1.79368	1.07873	13.4203	5.15591	2.70802	3.57243	4.7872	5.46402	15.0203	33.5083	27.5912	3.55981	3.95155	7.8536	0.420076	5.08068	12.5997	2.72078	5.03028	0.940445	2.66402	2.8075	2.20087	2.9392	2.3325	2.16635	2.58585	18.1477	6.44728	3.96034	8.30165	5.94902	3.37429	1.97583	4.88516	32.3188	3.30622	4.11366
5634	6.72696	6.45932	1.93029	4.01804	6.59115	0.920038	0.748481	0.724166	0.063517	0.571149	2.40827	0.746609	0.232037	11.0505	2.92723	2.28015	2.95658	5.78016	6.66689	12.932	26.8755	24.5258	1.82	1.09029	4.52354	3.76539	5.14363	8.33689	2.32422	2.7716	0.38835	0.188038	1.56201	0.850733	0.411643	1.24761	0.629983	3.61669	22.1752	6.93096	5.44951	4.63461	5.63755	3.45759	0.589903	1.22727	18.8369	1.70834	2.5908
6654	6.07226	4.54011	1.50354	2.95507	5.15409	0.7504	0.655808	0.72877	0.0837072	0.932468	1.47537	0.681152	0.577196	10.4121	2.45186	1.05875	2.4313	4.48866	6.10688	13.2163	27.9483	27.57	0.719209	0.659477	3.67124	4.69711	3.37008	9.94164	2.57165	2.46702	0.893074	1.13102	2.14487	1.98971	1.49952	0.897773	0.683074	2.75762	23.3154	9.103	6.5301	9.57644	9.01106	5.1111	0.321344	1.3368	20.2626	1.29989	1.79845
6660	5.12712	4.25883	0.718283	2.4345	6.87746	0.920272	0.0484751	0.686395	-0.0741272	0.571411	0.887461	0.609824	0.166353	8.62111	2.70262	0.828024	1.82711	3.24493	4.45581	10.5851	25.9953	24.7688	1.11076	1.38043	5.66959	2.56176	5.13057	9.57901	1.91103	2.63179	0.250397	0.767552	1.43923	1.07703	1.37794	0.950486	0.507339	2.44852	20.8713	5.95994	4.68798	6.56748	5.75605	3.24628	0.82098	1.88108	21.7689	1.10052	2.16624
6736	4.41794	2.96771	0.600787	1.97001	4.37458	0.00807722	0.26639	0.303909	-0.510536	-0.00601846	0.618639	0.0311719	-0.244605	9.45377	2.32156	1.03068	2.23357	4.36316	5.52521	12.5366	25.7984	25.3846	0.594786	0.361533	4.81888	4.095	4.26515	8.82855	2.13592	2.24818	0.35725	0.55075	1.63567	1.26731	1.09702	0.735116	0.601538	3.0787	23.3642	7.76728	5.76305	6.96508	7.31617	3.99438	0.378598	1.11052	18.7243	1.55573	2.14364
6982	5.72626	4.99792	1.49309	2.15984	5.09068	1.05947	-1.13361	-0.96556	-1.42006	-0.0479778	0.941527	-0.238263	-0.178265	11.883	4.34647	2.20815	3.57676	5.22588	6.17834	16.6813	35.208	33.6351	2.39877	1.19655	6.64854	2.29949	4.62749	15.6304	5.07424	5.52598	1.35543	3.20284	4.83353	3.57299	3.51455	3.05819	3.20552	3.58171	21.4349	8.25453	4.91417	14.1253	9.72476	6.25671	0.949277	4.00094	26.9262	2.28659	4.04317
7044	3.82214	2.20636	0.54008	1.86678	2.02837	-0.542095	0.803629	0.104947	-0.442626	0.162591	0.149412	-0.223522	0.139167	10.1019	1.79766	0.833309	2.25978	4.87079	6.68158	13.858	26.4075	27.3393	-0.144255	-0.530008	2.34409	6.71483	3.02998	8.22264	2.15644	1.36648	0.69769	0.556298	1.76207	1.96687	0.750041	0.287292	0.0760819	3.1598	26.6614	10.5417	9.15941	9.46986	10.4633	5.76965	0.121609	0.19715	15.969	0.926017	1.07623
7362	6.29575	5.15484	1.24619	2.67501	12.5179	2.87139	0.760758	2.54758	1.07548	2.44674	2.1057	2.44213	1.92521	9.24439	3.54097	1.33713	2.5451	2.7146	3.34892	10.2924	29.4971	27.6693	3.22895	2.9827	7.81269	1.27793	7.33447	12.5733	2.49324	4.65525	0.454155	1.89014	1.45983	1.11281	1.85664	1.38717	1.20586	2.18655	18.7348	4.3669	2.90683	8.84399	4.89734	3.37071	2.50129	4.51459	31.7419	4.0774	4.91371
7363	3.23903	4.17508	1.20932	2.70887	2.87063	0.218471	-0.781222	-0.859194	0.0457358	-0.401543	0.987044	-0.296452	-0.766505	5.32027	3.04153	1.30201	1.62604	3.37021	5.85563	7.76784	18.7238	20.5467	1.46147	0.10696	5.72402	2.28569	6.61144	9.07226	3.40306	3.20224	0.195503	-0.194417	2.9247	2.36152	1.74116	2.70391	1.84349	3.52222	18.7942	4.44241	5.5573	3.21067	4.24915	1.90094	0.298917	1.54112	12.9939	1.81212	3.48159
7439	6.58821	5.24431	1.52044	3.10249	7.50825	1.56858	0.90363	1.40697	0.201376	1.44946	1.69801	1.21109	0.884756	11.1826	3.16597	1.33836	2.52947	4.26582	5.20781	13.3792	28.6801	26.5166	1.38006	1.78932	4.75532	3.49537	3.84752	9.846	1.99154	2.42993	0.845669	1.36449	1.80169	1.81763	1.65738	0.859122	0.365675	2.66241	22.8624	7.91884	5.39499	6.32726	7.55256	4.1423	0.834717	2.00675	23.3472	1.74131	2.15846
7600	8.56535	7.33116	2.12272	4.58214	13.2528	3.3275	2.07151	3.54245	1.04103	2.89739	3.71184	3.06335	1.7865	15.3249	5.78726	3.03521	3.82691	5.28576	4.65372	15.2395	34.2391	26.4537	2.47644	4.17471	5.74825	0.912717	3.2779	9.46523	1.65996	2.20047	1.15678	1.68806	0.247329	0.994633	1.39349	1.23366	0.435516	2.34596	17.9789	5.78685	3.4343	6.19712	4.6429	2.42887	1.05938	2.81034	30.4175	1.97703	1.74551
7685	8.64775	6.94027	2.10399	4.22022	16.5566	4.3165	2.50299	4.32303	1.56344	4.05994	3.83873	3.87971	2.56502	15.281	5.89613	3.00655	4.0592	4.62883	4.61492	15.0895	36.7314	28.9766	3.48706	5.54337	7.48423	0.796061	4.54199	12.3832	2.35237	3.79195	1.37346	2.5323	0.774654	1.41183	1.87111	1.54331	0.819515	2.06474	18.386	6.27129	2.62377	8.64513	5.31009	3.10266	1.984	4.46391	36.6429	3.31924	2.98819
7710	9.74849	8.18537	2.69417	5.00037	16.4821	4.57369	2.62823	4.52107	2.05452	4.41505	4.38127	4.05834	2.77536	14.4682	5.36834	2.54738	3.64341	4.22932	3.89144	13.9657	34.6184	27.4313	3.066	5.46196	6.56145	0.736533	4.40625	11.1757	1.95089	3.07779	1.40548	2.00173	0.239152	1.04866	1.85534	1.2175	0.482148	1.87244	18.2857	5.70713	1.80045	7.54753	4.8398	2.95597	1.62881	3.15907	34.108	2.75791	2.37589
7714	9.44563	8.09144	2.53091	4.9506	14.0018	3.86861	2.06756	3.36019	1.6731	3.61092	3.80479	3.23535	2.16387	13.4203	4.77127	2.08248	3.15456	4.10099	3.67426	13.2963	33.0165	25.9792	2.25487	4.31936	6.0856	0.77491	4.25646	9.29358	1.50836	2.201	1.0354	1.25726	0.0051728	0.662249	1.47711	0.717879	0.0327891	1.91059	17.6255	4.94469	1.85108	5.82035	3.95261	2.52014	1.10606	2.78468	31.2003	2.21346	1.93764
7888	9.30843	9.16071	2.60315	5.18694	11.6309	3.21108	1.95505	3.46325	0.443403	2.56035	4.05947	2.68836	1.26626	18.5029	6.89949	4.64041	5.05451	7.04916	5.64699	18.9736	36.4754	26.5955	2.6415	4.28521	4.93846	0.580054	2.26651	9.46986	2.09742	2.46952	1.63887	1.91376	0.685217	1.11222	1.04248	1.82243	0.98547	2.58129	19.1901	8.17022	3.81662	5.91423	4.71606	3.11505	0.432218	2.04113	28.658	1.48151	0.924943
7966	5.34416	4.13871	0.817532	2.5902	5.42924	0.437592	0.453529	0.695057	-0.471024	0.263128	0.923808	0.303465	0.0187333	10.7268	2.89612	1.3029	2.25944	4.37183	4.81055	12.9642	26.8742	24.6413	0.573815	0.506921	3.57359	3.18225	3.40657	7.87327	1.35893	1.27058	0.383495	0.367269	0.824409	0.957274	0.829402	0.460136	-0.227483	2.34622	21.9702	6.99003	5.41827	6.01466	5.93248	3.10944	0.00906591	0.552326	19.6744	0.900687	1.19143
8102	6.6816	5.76007	1.2956	3.30076	8.06331	1.19302	0.503008	1.21189	-0.249839	0.866275	1.66853	0.900224	0.20319	11.4106	3.43937	1.66376	2.44958	4.26451	4.18014	13.0311	28.9734	25.3303	1.1272	1.36433	4.39514	2.53371	3.98589	8.55278	1.39171	1.75964	0.363038	0.371203	0.333543	0.550289	0.798911	0.668411	-0.198257	2.19169	20.753	6.08701	3.94064	5.94024	5.57052	2.96943	0.0604066	1.13146	23.588	1.07251	1.41261
8130	9.1726	8.2559	2.53678	4.72853	11.0248	2.35019	1.53744	2.14524	0.526679	1.96259	3.47511	2.16402	1.0683	13.2781	4.29934	2.38856	3.09659	4.97015	4.52954	14.2215	31.3092	25.9693	2.1686	2.93468	4.81795	1.97633	4.05578	9.14475	1.91305	2.45696	0.450384	0.535685	0.56141	0.572905	0.667111	1.24431	0.395272	2.4741	18.6901	5.05935	3.23187	5.15373	4.26487	2.54136	0.403676	1.8962	26.2621	1.16451	1.76843
8148	8.29192	6.61007	2.59216	4.7189	12.6552	3.57208	2.58753	3.58854	2.32353	3.42255	3.8415	3.38006	2.71473	11.1959	3.29124	1.22684	2.70746	4.1697	4.86387	11.1202	28.291	25.8956	2.08189	2.7909	4.64723	4.47541	3.55547	8.1023	1.37572	1.71878	0.973928	0.885366	0.0864189	0.922661	0.958896	0.780974	-0.173359	2.26702	19.0046	5.51888	4.1686	6.94275	5.98208	3.0869	1.15885	2.16578	26.3068	1.48527	1.99664
8283	9.36575	7.8616	2.60301	4.89061	11.1051	3.11966	2.50634	3.67286	1.18551	3.23632	3.8782	3.04124	2.01341	16.5854	5.53236	3.25894	4.2561	6.17847	5.40876	17.2939	35.2686	28.3155	1.76821	3.6145	3.99945	2.89922	1.60752	9.31478	2.02683	1.90505	1.88066	2.00857	0.823256	1.55131	1.33659	1.04478	0.463377	2.49415	22.1231	9.37555	5.14723	8.62497	7.64323	4.59482	0.623575	1.80849	27.8953	1.42175	0.580129
10024	7.60081	6.69539	1.73731	3.77627	12.1056	2.7204	1.17526	2.37936	0.513166	2.25837	2.60684	2.19902	1.44904	11.4864	4.23697	2.02971	2.6478	3.41622	3.56362	12.3449	31.2274	26.4573	2.27542	3.22509	5.56524	1.16197	4.55845	10.4959	1.57891	2.54809	0.609094	1.19244	0.264806	0.693935	1.09367	1.08902	0.119174	1.70902	18.7245	5.22444	2.29444	6.80042	4.57353	2.70895	0.710023	2.72569	29.5203	1.61582	1.9128
10821	6.68741	4.89941	1.85147	3.41319	5.31103	0.954543	1.41556	1.25187	0.660173	1.28641	2.09147	1.06229	1.01689	9.42244	1.78542	0.50172	2.00826	4.15801	5.61261	12.227	25.5114	24.8508	0.123793	0.652637	3.90963	4.26436	3.71401	7.3113	1.66911	1.18545	0.677004	0.22919	1.33635	1.46402	0.999481	0.276686	0.191793	2.89718	24.0378	8.17122	6.83928	6.34698	7.30803	4.28069	0.209054	0.403209	17.1829	0.794745	1.35258
11002	7.72012	7.09797	3.59726	4.54502	11.9771	3.91346	2.62937	3.25984	2.66475	4.03182	4.25746	3.29707	2.78714	7.51782	2.9328	1.41832	2.69242	2.93002	5.12118	8.59134	25.0637	24.8564	2.11983	2.91955	5.48279	3.55465	5.21923	8.41247	3.55394	2.50791	1.39907	0.384564	2.004	2.5806	2.33542	2.13244	1.3265	2.71861	16.659	4.77456	3.87689	5.88585	5.32075	2.75261	1.39925	2.6404	22.0271	1.10665	2.19681
11552	9.33048	9.30402	2.57927	5.09689	7.71557	1.15063	0.478878	0.748712	-0.217838	0.567038	3.06281	1.0082	-0.225733	12.9975	4.12544	2.593	3.00144	5.54802	5.15755	14.3227	29.4492	24.5777	1.88125	1.41436	3.85884	2.3151	4.59566	8.56872	2.04623	2.65274	0.02249	0.0179982	0.978425	0.45136	0.33614	1.5471	0.653063	2.99555	19.0134	4.65883	3.49153	4.42572	3.71988	2.40866	-0.199026	1.00585	21.8145	0.469954	1.82077
13006	4.00877	2.80427	0.573497	2.00623	5.19826	0.455649	0.56068	0.628954	0.122039	0.599479	0.446462	0.428249	0.527909	7.62451	1.87865	0.331052	1.56455	3.17779	5.33995	10.0418	24.5975	25.2642	0.726089	0.894887	5.16103	4.37036	5.10237	9.47778	2.21345	2.45322	0.289781	0.588161	1.60224	1.60817	1.23139	0.863293	0.55121	2.8426	23.2086	7.33302	6.8177	7.50983	7.40191	4.08969	0.991281	1.65991	19.5779	1.78548	2.6373
16666	5.41932	4.09177	0.93217	2.51703	6.13079	0.701158	0.543301	0.934669	-0.135896	0.816288	0.727061	0.578838	0.343958	10.6707	2.91761	1.26658	2.17037	4.15755	5.48307	13.2874	28.4773	26.5213	0.829699	1.03593	4.11056	3.8573	3.76005	10.1023	2.06695	2.47318	0.711277	1.27347	1.756	1.7968	1.47998	0.838196	0.329341	2.60323	24.6723	9.1414	5.48136	7.3285	7.0246	3.30043	0.496422	1.59317	22.3817	1.79704	1.81265
22201	5.081	4.28417	0.710738	2.53629	4.46209	0.143337	-0.211677	0.0353303	-0.434154	-0.0515043	0.60488	0.0451652	-0.458756	8.7784	2.14792	0.914418	1.80763	3.90476	5.11447	11.5956	25.1347	24.0206	0.729269	0.518609	4.20504	3.15082	3.68044	8.29503	1.8456	2.12582	0.20348	0.304928	1.74181	1.01131	0.981807	0.822949	0.295764	2.967	22.3945	7.07924	5.79413	5.50916	6.21352	3.61099	0.182307	0.824242	17.8913	1.88916	2.39162
22311	5.06523	4.22	1.03697	1.70886	5.97708	0.872663	0.405254	0.899159	-0.210431	0.780299	1.40618	0.647757	0.258475	11.4094	3.2823	1.48809	2.51571	4.46672	4.94727	13.5999	28.8306	26.2186	0.961781	1.02195	4.00875	3.27882	3.26795	9.02329	1.79541	1.89659	0.696037	1.12356	1.31874	1.34397	1.31394	0.810733	0.303388	2.61631	22.6189	7.86994	5.09134	7.82648	7.32377	4.06835	0.206512	1.17985	21.4204	1.14568	1.47366
24915	8.93162	7.83441	2.34994	4.91505	13.4663	4.0051	2.4956	4.37988	1.21144	3.37551	4.23738	3.47122	2.16076	18.3023	6.79118	4.01681	4.84235	6.46079	4.93775	17.6044	36.6552	26.765	2.66288	4.70237	5.522	0.730344	2.4502	8.5055	1.41222	1.61624	1.63761	1.95454	-0.0914073	0.828938	1.13671	1.26368	0.291907	2.29802	18.0288	6.34793	3.79843	5.51919	4.61053	2.47499	1.01472	2.46502	31.3917	2.06586	1.09762
31211	6.64898	5.89773	1.20984	3.14335	8.34205	1.67071	0.295899	1.19839	-0.923899	0.768556	1.67693	0.873591	0.321511	14.4461	5.51602	3.01456	3.90893	5.48017	5.20095	16.2646	33.2663	27.4543	2.58459	2.73825	5.90742	0.874128	4.23647	11.6593	2.65439	3.52675	1.0413	2.31132	2.3295	1.86237	2.01162	1.96633	1.63652	2.78339	19.2089	6.98396	5.02656	7.58943	5.92942	3.64322	0.995299	2.72985	27.0424	2.28462	2.7774
31277	4.8217	5.46652	1.16561	2.61579	9.36012	2.05503	0.0868446	1.1148	1.02632	1.79886	1.07517	1.29087	0.503693	5.25519	3.37353	0.757001	1.1648	0.67922	2.9439	6.2489	23.72	23.2477	1.92496	2.78003	8.10758	0.635124	7.89387	11.158	3.0191	3.72963	0.240399	0.241202	1.88029	1.58436	1.88906	2.9486	1.01239	2.05569	16.4379	3.28796	1.33575	4.97568	3.31919	1.8053	0.922269	2.93834	25.2828	2.97131	3.69845
61016	10.4382	9.03325	3.2851	5.60284	13.8222	3.73379	2.31201	3.41711	1.90277	3.52532	4.2388	3.5388	2.23921	12.6301	4.43263	1.99197	2.8879	4.02007	4.04478	12.8407	31.6648	26.0726	2.53271	4.23523	5.76139	1.52896	4.42219	9.14693	1.79621	2.50067	0.90495	1.01829	0.402697	0.839764	1.24424	0.95122	0.441328	2.29438	18.3723	4.5487	1.73159	5.36099	3.67213	2.53102	0.86885	2.53501	29.2492	1.42296	1.98549
61951	5.02347	5.04517	1.69779	2.61828	5.16785	0.874036	-0.280982	0.168417	-0.206804	0.230989	1.64102	0.300441	-0.322572	8.33324	3.20305	2.13607	2.92763	4.29194	5.62359	11.4466	24.6066	23.2788	1.42853	0.564773	4.17153	1.8801	3.97927	9.32736	3.78311	3.05526	0.705371	-0.0290846	2.65724	1.95176	2.56119	3.25941	1.79942	3.07851	17.9469	5.90976	5.19324	4.68272	5.33391	3.06288	0.293413	1.15247	16.719	0.931595	1.68866
62105	2.12301	4.46912	1.54221	2.64726	2.84303	1.15978	-0.109197	0.118272	0.882002	0.743079	1.19743	0.32158	0.0800819	2.61465	2.60648	1.36967	1.67043	2.34702	5.32069	4.42617	15.4533	18.6594	1.1522	0.165647	6.39265	1.88754	8.22343	6.94416	3.80648	2.04736	1.04815	-0.687033	2.01283	3.19425	3.53792	4.58319	2.16016	3.42588	15.3107	4.21783	4.61601	1.09782	3.3597	1.35163	0.770664	1.24726	9.06037	1.72081	3.44986
62336	7.43654	6.65414	1.41547	3.66686	10.5293	2.29533	0.800971	2.21665	0.0774213	1.82584	2.31134	1.83111	0.909588	13.9493	5.10348	2.63279	3.30862	4.60503	4.2426	14.9888	33.1186	26.6273	2.04831	3.20488	5.6822	0.709309	3.82336	10.1121	1.81219	2.58131	1.04238	1.49516	0.719501	0.901308	1.43362	1.21354	0.436105	2.01957	19.7815	6.96783	2.92798	6.71939	5.18004	3.20106	0.549959	2.33017	28.9814	2.0428	1.70144
62433	13.34	11.0777	4.36058	7.01174	20.6369	6.14631	4.01787	5.94076	3.72647	6.40967	6.44344	6.1147	4.20518	15.4787	5.59965	2.15809	3.66368	3.97708	3.41595	13.982	38.0645	29.7408	3.60429	6.56369	7.7835	0.893981	4.932	11.4119	2.03016	3.11898	1.73929	2.1009	-0.164908	1.16972	2.11783	1.11122	0.429665	1.80788	17.7648	4.61983	0.468712	7.78442	4.32458	2.83406	2.08013	4.87015	39.5708	2.83207	2.68667
66678	7.11772	5.68192	1.68991	3.82474	11.3237	2.70204	2.69165	3.72968	0.096483	2.36885	3.07078	2.33679	1.28895	19.9442	7.24159	4.86648	5.77944	8.19625	7.0343	21.0445	37.8211	27.9603	2.67148	4.19099	5.16628	2.26384	1.50424	9.84233	2.2991	2.3247	1.85829	2.72474	1.22056	1.91617	1.21939	1.8238	1.10417	3.34192	20.3301	8.70974	4.46745	7.55313	6.4913	3.78441	1.16179	2.35818	29.4744	2.18482	1.2766
67285	6.02311	4.99362	0.918961	2.92941	7.47957	1.19688	0.341143	1.18143	-0.062885	0.907545	1.41469	0.961262	0.113768	10.9675	3.43643	1.52437	2.47135	4.22495	4.73198	12.9667	28.5062	25.233	1.26516	1.75662	5.53196	2.23391	4.1114	8.83742	1.68943	2.29735	0.53888	0.933103	1.10312	0.890618	0.646282	0.766936	0.357984	2.61393	20.5032	6.78605	4.81568	6.2408	5.91203	3.29687	0.567286	1.62331	23.1533	2.07316	2.2461
78484	8.08132	6.61967	2.06371	4.04474	12.252	2.98985	1.98558	3.02832	1.21435	2.8369	2.98554	2.69313	1.87238	12.3611	4.04835	1.69958	2.73852	3.84933	4.26463	12.7232	31.4674	27.0734	2.15746	3.46267	5.58038	1.90333	4.34467	10.1117	1.81794	2.36619	0.972357	1.30345	0.48568	1.14518	1.36877	0.892709	0.124322	1.96335	20.0694	5.99469	3.17107	7.36303	5.79744	3.29388	1.06365	2.71162	29.2952	1.95276	2.00655
80865	11.3507	10.5291	3.89313	5.70526	17.7434	6.10055	3.20959	5.62598	3.71221	5.52426	5.80008	5.80893	4.57651	16.2612	6.71187	3.04354	4.25348	4.40793	3.9254	14.6906	39.0865	30.1104	4.45632	6.44348	9.0079	0.0989531	4.99104	13.8338	2.59924	4.56418	2.11836	3.1477	-0.104743	1.4578	2.22455	1.71734	1.05193	1.57373	17.704	6.08673	-0.410423	9.79924	4.84973	3.10681	2.75609	6.21758	42.7149	3.9266	3.23557
91497	7.49229	6.23693	1.70269	3.9032	11.0448	2.57874	2.20581	3.14517	-0.235706	2.20146	2.81675	2.23858	0.974358	17.5482	6.72291	4.27137	5.18176	6.25553	5.34786	18.2438	36.5732	28.1875	3.08194	4.48057	5.03877	1.73139	1.42584	11.5764	3.05546	3.10073	2.13191	3.42656	2.23894	2.60469	1.86607	2.26986	1.673	3.27745	20.4693	10.1584	7.2298	9.63771	8.551	4.68499	1.1139	2.663	29.1883	2.43274	1.40051
91604	9.8806	9.52211	2.64823	5.36753	9.89217	2.60404	1.506	2.89	-0.168568	1.74456	4.06266	2.0305	0.592277	18.6776	6.80206	4.90194	5.13457	7.52009	5.65715	19.7041	36.4559	26.0073	2.09732	3.59044	4.22223	0.54246	1.46932	8.67391	1.89205	2.18006	1.65913	1.59695	0.388445	0.697077	0.730614	1.75279	0.857045	2.74038	20.2658	9.45199	4.08562	5.33458	4.82435	3.23904	-0.171671	1.15473	26.7504	0.851548	0.0968751
92292	4.73721	3.56153	0.742945	2.38753	4.08045	0.214715	0.654113	0.690908	-0.376331	0.419239	0.865962	0.326971	0.0207168	10.6372	2.76023	1.61262	2.2237	4.38166	5.4393	12.8041	26.0639	24.841	0.535511	0.481673	3.66298	4.26385	3.09813	7.59061	1.82274	1.56898	0.809629	0.750115	1.36535	1.20973	0.804667	0.669115	0.233057	2.85129	24.5174	8.96858	7.32623	7.05428	7.88787	4.31825	0.154969	0.50957	17.8886	1.42158	1.19541
93199	9.14999	8.53512	2.6075	4.88105	11.0017	2.45303	1.25115	2.4359	0.420309	2.11943	3.72292	2.14908	0.820581	14.5723	4.82489	3.0159	3.55046	5.23338	4.64864	15.3161	32.4737	25.642	2.15236	3.22369	4.99385	1.00733	3.68583	8.86529	1.76792	2.34503	0.641893	0.848596	0.424326	0.467079	0.869227	1.31428	0.409153	2.60156	19.0197	5.86329	2.76102	5.25739	4.11824	2.65462	0.256108	1.69493	26.4864	1.15464	1.37033
98118	8.25395	8.27316	1.94001	4.6494	10.0652	2.46723	0.865641	2.99225	-0.63805	1.83782	3.73674	2.17274	0.480239	21.3527	8.30545	5.66684	5.96134	7.82654	6.2415	21.1645	37.653	25.3316	2.57079	3.69318	4.31004	-0.308551	1.04825	8.04161	1.27245	1.40886	1.64945	1.80725	-0.0211466	0.610106	0.607764	1.90867	0.511907	2.90585	18.6958	8.09965	5.40496	3.46727	4.27773	2.05566	0.13928	1.17297	27.4056	1.30887	-0.0683539
98403	8.87394	8.33531	2.28851	4.74272	9.63512	1.7817	1.17019	1.80495	0.0242901	1.46823	3.00711	1.66547	0.407733	14.1338	4.71215	2.79443	3.32437	5.38333	4.95329	15.176	31.441	25.041	1.86484	2.49918	4.39025	1.73269	3.65499	8.1042	1.65026	1.90699	0.529185	0.509418	0.572757	0.542625	0.649613	1.1793	0.275806	2.64448	19.1723	5.52699	3.57843	4.59037	4.27856	2.53095	0.0265141	1.21589	24.2974	0.944176	1.30532
101150	8.51448	8.29687	2.15249	4.40815	6.98546	1.14423	0.231902	0.940155	-0.356161	0.752859	2.69404	1.00897	-0.202449	12.8217	3.71203	2.58039	3.30815	5.97471	5.72973	16.2255	31.9489	26.3478	1.59149	1.6297	4.46124	2.17658	3.91399	10.1722	2.51409	3.12742	0.416993	0.683405	1.62691	1.01362	0.736264	1.51836	1.0126	2.96252	21.7855	8.57617	4.20149	7.24457	5.8724	3.78915	0.0326581	1.44819	23.2962	1.06668	1.75767
105513	9.3045	8.05948	2.73082	4.98166	11.9092	3.08225	2.63774	3.51631	1.02787	3.01021	3.46584	3.14526	1.68338	17.1915	5.91633	3.93494	4.75756	6.95917	6.30108	17.8316	35.001	26.7698	2.52605	4.00672	4.81444	2.12315	2.78979	9.1236	2.32096	2.57448	1.2841	1.33944	0.721934	1.09466	0.855554	1.54235	0.966669	3.01492	19.8499	7.34714	4.85998	5.93473	5.3707	3.08866	0.697777	2.23081	27.8192	1.45011	1.33322
106734	6.09561	5.39723	1.0147	3.05674	6.44966	1.07104	0.166237	1.06062	-0.287532	0.556751	1.379	0.628178	-0.062016	11.9918	3.84031	2.05773	2.88245	4.77783	4.92694	14.1159	29.4564	25.2213	1.16673	1.56553	5.24998	2.18117	3.80882	8.75657	1.76501	2.28424	0.711502	0.998527	1.18234	0.926782	0.71485	0.985048	0.45675	2.72109	21.3535	7.87877	5.03487	6.10373	6.07992	3.55892	0.294522	1.28664	22.3402	1.87133	1.89433
106826	8.93187	9.04991	2.35347	5.59787	9.95872	3.49585	3.34336	5.26539	0.730668	2.68405	4.56439	3.06097	1.6234	24.9613	10.1321	7.55527	8.06943	11.1744	8.18808	26.8776	40.4394	26.4084	2.51982	5.32893	3.95465	1.15069	-0.510399	7.85693	1.58718	1.69344	3.39346	3.22123	0.866224	1.86787	0.649869	2.32656	1.59621	3.65459	22.3031	14.4505	7.50558	4.0798	5.74593	3.75351	0.504572	0.826473	26.5509	2.12647	0.035879
227085	7.05033	6.10686	1.17493	3.41187	8.96062	1.45169	0.165858	1.34505	-0.135711	0.938858	1.77138	1.17183	0.151454	10.9306	3.49055	1.47198	2.24528	3.57251	3.53144	12.2545	28.5548	24.5705	1.24478	1.94789	5.79734	1.10645	4.88309	8.40916	1.13369	1.9251	0.213844	0.220125	0.258556	0.114728	0.963798	0.562272	-0.265272	1.98676	18.85	4.88126	3.07825	4.29632	4.06929	2.30267	0.23594	1.36294	24.4906	1.6516	1.91485
236687	7.09402	6.09511	1.24067	3.45996	11.2237	2.39707	0.99671	2.39575	0.189535	1.90871	2.38903	2.00544	0.921803	13.9449	5.12287	2.68462	3.44072	4.79921	4.35201	14.9209	33.2046	26.4863	2.13983	3.37763	5.71346	0.760924	3.85122	10.1108	1.76056	2.61256	0.893241	1.45575	0.657619	0.85356	1.41433	1.14606	0.433309	2.14949	19.1814	6.49606	3.20914	6.713	5.21723	2.94456	0.746125	2.51798	29.3544	2.16866	1.91353
443158	8.79733	7.8095	2.65402	4.91478	13.1324	3.94431	2.24279	4.04146	1.41337	3.42685	4.14075	3.29588	2.28864	15.9717	6.08609	3.46903	4.20931	5.21214	4.75674	16.171	35.1292	27.0647	2.6858	4.55338	5.82888	1.25782	2.81345	10.0278	1.97599	2.76857	1.96046	2.49801	0.702603	1.52324	1.6853	1.47793	0.966223	2.21214	19.916	8.30421	3.2096	7.495	5.53766	3.49539	1.06289	2.92374	31.0337	2.13277	1.61685
443162	7.5339	6.8605	1.6613	3.73126	9.75403	2.47509	1.16254	2.59516	0.276754	2.07141	2.49794	1.89522	1.04551	15.2455	5.32148	3.29918	4.106	5.61634	5.18834	16.8268	34.8989	27.7678	1.94777	3.0996	4.96021	1.73734	2.62289	10.8283	2.13959	2.85672	1.60368	2.30344	1.05528	1.53109	1.55285	1.33245	0.836929	2.28988	21.914	9.61399	4.04667	8.90234	7.05778	4.34852	0.663567	2.36549	28.8831	1.97391	1.41123
637511	7.3089	6.49338	1.64965	3.72467	10.2916	1.75944	0.882592	1.77973	0.00820529	1.29557	2.56429	1.53725	0.444275	12.6406	4.36996	2.62491	3.22199	4.95239	5.05582	13.8249	29.7567	24.6835	2.07817	2.78111	5.4853	1.31524	4.93222	8.63291	1.33529	1.09748	0.349478	0.762871	0.95749	0.706001	0.855769	1.53313	0.82365	2.60931	19.4537	5.59343	3.84351	5.0955	4.41728	2.53564	0.673701	2.23762	25.5939	1.87023	2.34405
638011	8.34823	7.3854	2.44063	4.51376	11.8384	2.94105	1.61404	2.84608	0.942547	2.5674	4.24852	2.65153	1.3794	14.6559	4.98775	2.88109	3.49824	4.79447	4.39613	14.9803	31.928	24.6783	2.13744	3.61524	5.23107	0.950368	3.93786	8.49201	1.70561	2.21912	0.873262	0.958225	0.415275	0.626665	0.95206	1.15815	0.467971	2.51922	19.2802	5.8187	2.36819	4.59664	3.72065	2.45387	0.356876	1.79058	26.3978	1.18907	1.45703
1268142	7.17483	6.38027	1.25049	3.83606	9.47145	2.1829	1.73696	2.97664	0.0665612	1.97333	2.64982	1.99336	0.946249	18.3205	6.55938	4.24467	4.87889	7.1712	5.93679	19.6289	35.9879	27.0106	1.97505	3.42843	4.36529	1.82566	1.82271	8.55036	1.86633	1.82013	1.54972	2.06364	0.768326	0.8251	0.977737	1.32945	0.52004	2.6124	20.8357	8.86148	5.53339	7.24113	6.58425	3.81726	0.556187	1.58039	27.5107	1.82435	0.737172
1550884	6.93287	6.41778	1.47374	3.65113	9.19531	1.43014	0.848546	1.66148	-0.299234	1.05443	2.50082	1.32067	0.0799849	13.7483	4.6857	3.0003	3.50551	5.59819	5.39104	14.8924	30.8132	24.7485	1.89867	2.59134	5.11227	1.27949	4.12135	9.1007	1.99266	2.50494	0.501237	0.596313	0.775667	0.575095	0.70104	1.38321	0.556806	2.73115	19.4059	6.17152	4.21917	4.91065	4.44847	2.64673	0.252351	1.53065	24.515	1.5002	1.69193
5281515	7.30211	6.44578	1.89411	3.76975	8.80151	2.28409	1.39282	2.48038	0.793598	2.27889	2.40428	1.97044	1.42577	13.6427	4.34648	2.56504	3.42547	5.20249	5.86213	15.3102	32.4513	27.7925	1.65631	2.47187	4.4985	3.45645	3.07657	9.35706	1.53542	1.72097	1.62661	1.92521	1.22775	1.75937	1.41377	1.11166	0.753777	2.48874	23.9896	10.063	4.76303	9.15515	8.24977	4.98896	0.73315	2.1599	26.1775	2.01275	1.55972
5283349	9.60134	9.46181	2.66103	4.98755	10.4428	2.36164	0.743913	2.07646	0.235538	1.7719	3.52559	1.9028	0.820804	13.942	4.79165	2.68542	3.24695	4.98682	3.84251	15.0189	32.4404	25.6616	1.89615	2.91115	5.38683	0.895646	4.47821	9.43611	1.84229	2.81764	0.6903	0.503835	0.307111	0.262349	0.839966	1.19291	0.435977	2.30652	19.9177	6.74965	2.11138	4.70689	3.7244	2.69494	0.0965216	1.69345	26.7624	1.21676	1.59083
5371002	7.99223	7.84179	1.64779	4.01705	7.18964	1.91939	0.212547	1.53824	0.0145192	1.37866	2.39004	1.35366	0.564716	13.4026	4.29894	2.55655	3.19806	4.63693	4.48365	14.6561	31.9263	26.0249	1.27785	2.10785	4.86765	0.956796	3.07248	9.57619	1.69453	2.38942	1.35633	1.50786	0.858936	0.922281	1.41219	1.19188	0.465828	2.01841	21.8458	8.13198	3.0189	7.20405	5.8084	3.97515	0.0277741	1.42051	25.0288	1.63107	1.03596
5373603	7.36773	6.26043	1.36566	3.4966	13.6748	3.08782	1.27614	2.93623	0.710055	2.7033	2.50639	2.60896	1.47795	13.366	5.17243	2.55306	3.38108	3.99935	4.14479	13.8739	33.9444	27.3203	2.68574	4.51678	7.33023	0.287776	4.66231	11.7914	2.25645	3.74007	0.986457	1.98951	0.839552	1.06039	1.79682	1.47225	0.905921	2.14023	18.5737	5.97286	2.55381	7.91755	5.15907	3.14183	1.397	3.65821	32.8957	2.00019	2.4984
5875676	6.38866	5.83426	1.12102	3.3313	10.8732	2.56284	1.67611	3.07127	-0.279099	1.90582	2.68217	1.96533	1.11802	19.2301	7.72045	5.05023	5.37912	7.09144	5.35857	19.2275	37.2094	26.0757	2.5833	4.18384	5.1157	-0.426108	1.71624	9.3971	1.53947	1.92207	1.73207	2.20681	0.14681	0.857116	0.993838	1.60341	0.54883	2.13132	18.8236	8.32132	4.42249	5.39469	4.87557	2.67424	0.518114	2.07085	30.5718	1.98802	0.478961
21909228	7.29387	8.32237	1.75896	4.90364	7.91482	2.52104	1.82079	4.25118	0.404682	2.22458	2.56295	2.09543	1.33645	26.104	10.4419	7.7986	8.23522	10.2526	7.58129	25.91	43.4443	28.6629	1.91368	3.69971	3.33268	2.013	-0.284024	9.00525	2.5385	2.42202	3.31912	3.12071	0.187382	1.52083	0.514002	1.94428	1.18519	2.35249	24.8258	12.9341	6.20816	8.58515	8.45893	6.22056	-0.336039	0.884569	28.4611	1.79499	-1.01515
[truncated: 82 more columns]

## Sheet: ImpRat predictions
CID	citrus	lemon	grapefruit	orange	fruity	pineapple	grape	strawberry	apple	pear	cantaloupe	peach	banana	floral	rose	violets	lavender	cologne	musk	perfumery	fragrant	aromatic	honey	cherry	almond	acetone	nutty	spicy	clove	cinnamon	laurel	tea	seasoning	pepper	peppers	dill	caraway	cognac	resinous	cedarwood	mothballs	peppermint	camphor	eucalyptus	chocolate	vanilla	sweet	maple	caramel
342	2.73914	2.53854	0.805812	1.75646	0.936997	0.213935	-0.15283	0.0635801	0.393292	0.243458	0.343779	0.36414	0.348305	6.38782	2.12659	1.10495	2.03535	2.5544	5.66255	8.46559	23.6698	24.2645	1.3503	0.56425	5.92257	2.77193	5.53756	9.98531	2.53764	2.4148	0.73675	1.216	1.60006	1.5902	1.77781	1.34195	1.02482	2.73065	23.2922	6.79888	7.24203	8.83808	7.78481	4.51495	0.831605	1.87821	16.7251	2.41841	2.56379
798	3.15991	2.83513	0.946233	2.04955	1.40088	0.294803	0.0508712	0.369768	0.355609	0.16878	0.374975	0.486674	0.260921	6.88658	2.16934	1.08229	1.9546	2.85476	5.38509	8.80607	23.5702	23.6933	1.35773	0.609512	5.99384	3.39379	6.27564	8.80128	2.08466	2.33579	0.740063	1.07897	1.37338	1.76967	2.0576	1.19344	0.766931	3.26877	25.7407	8.36543	6.53358	6.79599	7.27312	4.01593	0.895136	1.40626	15.8408	2.14333	2.50733
999	9.59868	8.34781	2.6935	5.30104	8.45935	2.19917	1.50614	1.87116	0.521849	1.57357	3.89407	1.92025	0.780093	13.4229	4.63036	2.46892	2.89845	4.87982	3.64095	13.1694	27.7907	21.848	2.05363	2.56988	6.28293	1.69855	4.54596	8.12842	2.09795	4.01297	0.948572	1.00555	0.988595	0.548093	0.663948	1.01123	0.205934	2.52955	17.7338	2.75433	1.08772	1.96042	2.04332	1.40127	0.735731	1.55953	24.0249	1.29137	1.90331
1127	8.11396	7.88414	2.09694	4.59943	2.47384	0.791085	0.842711	0.863441	0.760114	0.280496	1.84106	0.904323	0.178886	13.5152	5.12484	2.72086	2.68665	4.89519	3.91119	13.3229	23.6752	20.3682	1.39694	0.854838	5.49145	1.24407	3.96488	6.9313	1.2901	0.725442	0.964271	0.76448	1.49041	0.958955	1.23075	2.09622	0.423375	1.97179	13.3223	2.91201	2.20348	1.8987	2.75736	1.87182	0.326287	0.720224	16.4054	-0.806379	0.707322
1140	0.544377	0.754695	0.55558	1.0191	-2.16356	-0.584935	-0.554484	-0.764882	0.0652477	0.0429974	0.239242	-0.383087	0.177044	4.33215	0.55386	0.255283	1.5434	2.46125	6.91357	7.42464	21.5823	24.573	0.851093	-0.58028	3.42629	4.68127	4.55911	8.86456	2.46178	1.91815	0.586197	0.892726	1.24032	1.84952	0.7768	1.20783	0.937331	3.12009	28.0812	11.1661	11.5695	10.2671	11.7651	6.19183	0.729926	0.711125	10.9386	1.36492	1.762
1146	10.121	9.07154	2.50754	5.71051	8.44128	2.03241	1.22298	2.02954	0.494802	1.48781	2.77765	2.11594	0.648523	15.2398	5.66683	2.95004	3.57804	5.48232	4.12059	15.5746	32.1831	25.9189	2.22467	2.37285	5.51745	1.88265	4.49214	8.17226	1.96461	2.26606	1.18721	1.17022	0.376122	0.972425	2.13147	1.24679	0.563223	2.74299	20.9067	5.61977	3.28716	5.17456	5.23681	3.20351	0.655391	1.56404	25.2658	0.96821	1.66508
5144	5.5865	3.95385	0.920487	2.4753	13.1259	2.85989	1.5721	2.58548	0.356885	2.40006	2.11301	1.97912	1.46478	12.763	4.71607	2.71933	3.32009	4.31356	5.79203	14.1239	33.0885	27.6515	2.42322	4.41469	8.00129	0.469859	3.97261	11.466	2.44916	3.80287	0.745167	1.29326	0.693632	0.713646	1.24521	1.30449	1.17031	2.15577	16.7798	3.23022	4.34677	9.01734	5.51029	3.71484	0.990005	4.14223	32.1146	4.0389	3.40792
5634	6.54259	6.83589	2.15556	3.89079	2.25814	1.019	0.250835	0.320542	0.440165	0.53772	2.79918	0.726799	0.405619	10.2856	3.44838	1.63152	2.07726	3.61822	4.91939	9.54257	23.0578	21.6047	2.37897	0.655939	5.72321	2.09475	6.19517	7.19191	2.05188	3.16585	0.727475	0.775986	1.29883	1.06634	1.71184	1.15996	0.368121	2.73664	20.4612	4.47209	3.42779	2.52232	4.18167	2.16684	0.873654	1.28746	17.0221	1.04157	2.13484
6654	3.41674	3.68316	1.20969	2.43986	2.00285	0.655927	-0.629538	-0.0195657	0.145853	0.775889	1.0405	0.324991	0.765767	7.681	2.48137	0.976722	2.56677	2.87402	5.93292	10.1494	26.9418	27.7467	0.638862	0.213186	3.16739	4.09446	3.53361	10.3067	2.98243	2.16831	0.922278	1.32719	1.02547	1.62093	1.02276	1.44603	0.981227	2.99969	25.7141	11.1164	7.61123	12.8623	10.663	6.31442	0.501769	1.06193	17.0991	1.24778	1.45282
6660	3.7172	3.0896	0.949153	1.84026	4.46029	1.15796	0.209743	0.827878	0.524083	0.979834	0.854126	1.02649	0.589224	5.94265	1.87584	0.883626	1.72222	1.60539	4.87485	6.66928	22.3408	23.937	1.53099	1.69595	6.60496	2.39527	5.99481	9.52258	2.46764	2.96903	0.718604	1.0777	1.8219	1.42212	1.99196	1.3631	0.940157	2.52371	21.9325	5.29832	5.01211	7.15246	6.3136	3.66218	0.971497	2.05331	18.6713	1.85324	2.07867
6736	1.96911	1.48442	0.6942	1.43088	0.89918	0.0724404	-0.0332652	0.0627048	0.310513	0.160354	0.349949	0.292442	0.314419	5.92663	1.74651	0.82424	1.92889	2.42469	5.61895	8.17129	22.6539	24.22	1.19332	0.484144	6.08365	3.63475	6.04929	9.38963	2.4148	2.45771	0.699487	1.17072	1.31724	1.67869	1.85942	1.1682	0.902129	3.15887	26.1366	8.09975	6.657	7.97568	8.25281	4.55931	0.944638	1.58999	15.8042	2.25506	2.52729
6982	3.55193	3.98812	0.389076	1.75431	0.755162	0.0272101	-0.843985	-0.81743	0.0965939	0.248456	-0.291049	-0.0939789	0.403565	11.3568	4.21015	2.55674	3.82192	4.39276	6.1868	14.9076	37.5278	37.5981	0.879747	0.952118	7.79452	1.02012	4.69586	17.2823	5.331	3.4644	1.34373	2.68247	1.55983	1.29744	1.54088	2.1009	2.0494	2.80964	21.7082	5.02367	3.95607	20.6498	10.6443	8.19802	0.615563	3.87534	28.3133	2.86662	3.11709
7044	-0.112048	0.341461	0.501505	1.0791	-2.84128	-0.682494	-0.826281	-1.29449	-0.0545516	0.0252128	-0.14886	-0.630217	0.369648	5.60567	1.14611	0.460489	2.35223	3.0881	7.43978	10.2791	25.3226	27.4913	0.354455	-1.07933	2.06103	6.81293	3.88924	8.82576	2.7779	2.00888	0.780856	1.11291	1.07704	2.34512	0.527482	1.12233	1.04169	3.96803	32.3018	14.9918	12.5687	13.6535	13.6649	7.94986	0.703169	0.402862	11.0131	1.22257	1.45312
7362	4.63554	3.3433	0.954205	1.79099	12.2705	2.91859	0.676634	2.30368	0.460442	2.84563	1.94372	2.21625	1.81871	6.23066	2.3735	0.970002	2.03857	0.517625	2.93035	5.96304	26.2797	28.604	2.72483	3.10346	7.19466	1.62127	6.47789	12.4243	3.57333	4.90364	0.947173	1.39795	1.21137	1.30242	1.6741	1.31604	1.37954	2.01551	18.1108	2.19312	2.76444	9.9071	5.46602	3.69902	1.11143	3.82512	29.0735	5.58698	4.49251
7363	0.511752	0.982368	0.533989	0.173806	-4.21345	-0.381829	-0.822676	-0.948045	1.09849	-0.688289	0.139737	-0.262101	-0.172778	1.25784	0.492493	0.278799	-0.242052	-0.0675668	4.77356	-0.0389422	6.22289	14.2808	2.01007	-0.972878	7.56726	-0.266081	8.68986	7.35143	1.44997	2.22295	0.273093	0.406841	4.43536	1.81684	2.28164	1.65036	0.399205	1.93858	15.5354	-0.961472	2.66539	-1.31722	1.0218	0.321704	1.0593	1.48541	6.7947	3.52207	3.80276
7439	5.01008	4.72431	1.37207	2.91863	6.1014	1.50887	0.24107	0.971588	0.186681	1.45469	1.54164	1.0371	0.996029	9.09966	2.89536	1.45193	2.76699	3.53063	5.65708	11.5754	28.1979	26.8232	1.15299	1.6947	4.35287	3.40809	3.73035	9.95593	2.3613	2.14596	0.846475	1.11106	0.97231	1.51858	1.06865	1.23252	0.628992	2.94307	25.2759	9.11856	6.62744	7.83576	8.92262	5.17097	0.671955	1.85075	21.2671	2.0085	1.88748
7600	9.88675	7.93886	2.25859	4.86887	16.6347	3.39999	2.50617	3.82564	0.370849	2.95032	4.05087	2.94026	1.52111	16.6237	5.62316	3.32714	4.05493	6.34362	5.12109	17.7353	36.5913	27.6452	2.37966	4.60929	5.49331	1.40067	2.85023	9.62438	1.81076	2.26539	1.00599	1.44	0.850952	1.26332	1.33434	1.4605	0.636013	2.36561	16.8852	5.01393	3.59597	5.69727	4.49168	2.59388	0.654098	2.82446	33.0313	2.03847	1.83264
7685	8.82082	6.35601	1.6957	3.72221	20.7562	4.49465	2.59302	4.41518	0.286064	4.08906	4.27701	3.35957	2.22051	15.3586	5.08086	2.99167	4.25662	5.15015	4.78782	16.875	39.3552	31.2229	2.68694	5.99529	6.53994	1.70372	2.74508	12.8339	2.82763	3.80761	1.06384	1.78901	0.834871	1.27418	0.810911	1.49857	0.848477	2.01752	17.1463	5.36367	2.85121	9.76849	5.31767	3.63022	0.857498	3.89212	38.5179	3.50461	2.62417
7710	10.6171	8.72069	2.31609	4.88811	20.8497	4.70483	2.47159	4.62621	0.372063	4.20537	4.84063	3.45992	2.16425	15.1114	4.90599	2.90896	4.15287	5.17369	3.95666	15.9439	36.4106	29.1341	2.41777	5.8676	4.9788	1.89005	2.72134	11.2645	2.36791	3.05468	1.15779	1.4866	0.78367	1.03938	1.18756	1.67983	0.916173	2.17337	16.8983	5.16326	1.7472	8.21959	4.80076	3.28094	0.679254	2.21041	35.1408	2.70701	1.97774
7714	10.8558	9.32832	2.55265	5.32431	17.3992	4.1926	2.15742	3.49401	0.460479	3.4997	4.13761	2.93568	1.83919	14.4153	4.76317	2.69895	3.8124	5.07832	3.83945	15.0506	34.5969	27.1909	2.15027	4.76806	5.50276	1.69157	3.77593	9.14866	1.87101	2.34715	1.03756	1.24308	0.926652	1.07604	1.60828	1.39774	0.722396	2.24285	15.9966	4.11825	1.56668	5.66855	3.57238	2.68363	0.761706	2.78525	33.0665	2.31908	2.00111
7888	12.0098	11.0933	2.96953	6.34946	14.5971	3.19935	2.47399	3.73844	0.377069	2.49967	4.3347	2.72178	0.985139	22.5411	8.0421	4.77071	5.36091	9.38168	5.73525	24.0364	41.2236	28.0089	2.50491	4.06505	4.43919	0.763182	1.8321	9.89948	1.90619	2.59203	1.30194	1.45556	0.679298	0.980609	1.00025	1.17282	0.42404	2.49658	18.0258	8.59603	3.24669	4.77056	3.9993	2.32922	0.36808	2.04789	33.1881	0.588754	0.919661
7966	4.50602	3.90359	1.29587	2.88223	3.48289	0.742854	0.43461	0.76944	0.300995	0.668058	1.06117	0.856056	0.436712	9.291	3.07064	1.59164	2.60205	3.67237	5.34416	11.2219	25.7622	24.0731	1.41218	0.979975	4.41829	2.97387	4.52068	8.3013	1.94251	1.99143	0.82294	1.09283	0.935279	1.59841	1.61035	1.26314	0.683268	2.82404	24.4339	8.52056	6.71522	7.14076	6.90446	3.85527	0.724129	1.13784	17.7389	1.49021	1.81357
8102	7.36455	6.39614	1.83984	4.15096	7.51954	1.79274	0.939399	1.74351	0.343293	1.45264	2.04006	1.70009	0.766752	11.824	4.19263	2.12173	3.01049	4.13053	4.18202	12.7369	28.9355	25.5896	1.85209	2.1529	5.31745	2.7697	4.5876	8.80477	2.12693	2.57232	1.07681	1.14165	0.653872	1.19482	1.77886	1.29646	0.680408	2.72978	21.9109	6.86657	4.29912	6.5598	6.40214	3.73266	0.740045	1.60282	23.0446	1.6033	1.93123
8130	10.9343	10.0999	2.93693	5.80387	11.337	3.02611	1.47114	2.35502	0.398832	2.25721	4.31794	2.43516	1.2207	14.5574	4.94218	2.52738	3.25578	5.01592	3.65617	14.3222	31.5311	25.9274	2.50263	3.12281	4.84627	2.44707	3.32279	8.45162	2.0286	3.03511	0.996368	1.0827	0.513925	0.61562	1.07144	1.3987	0.458127	2.31649	16.6457	3.41977	2.1779	4.44927	3.8369	2.30039	0.626375	1.93118	27.1222	1.25032	1.65142
8148	6.70144	5.73153	1.71926	3.31461	13.8964	3.27073	1.09036	2.57833	0.143298	3.13305	3.82348	2.42041	1.75918	8.80663	2.21788	1.0648	2.35622	2.58734	3.91233	9.2793	26.4866	25.0218	1.63043	3.03505	3.30796	4.08855	2.46333	7.33252	1.64509	1.61856	0.791682	0.729774	0.819346	0.989634	0.875259	1.76397	0.597355	2.20014	18.5716	6.44654	4.46483	6.67515	6.28138	3.59258	0.49542	1.60319	23.9591	0.93831	1.13349
8283	9.58535	8.94103	2.41884	5.20245	13.7279	2.91367	1.53474	2.98474	0.0590912	2.62873	3.78723	2.25992	1.35681	17.5124	6.24183	3.45858	4.75372	7.55572	5.46542	20.2175	39.9774	30.4428	1.36796	3.18308	2.271	3.2958	0.701825	10.0571	2.18752	1.75437	1.28091	1.58608	0.373391	1.45434	0.588018	1.45013	0.708235	2.9667	23.87	12.3678	6.31136	10.5638	8.81767	5.11016	0.296543	1.55869	29.9972	0.23263	0.260245
10024	8.60629	7.23064	1.90509	4.33768	13.7319	3.27553	1.64076	2.89068	0.355241	2.78249	3.10634	2.47481	1.56665	11.7564	3.7605	2.21177	3.15658	3.74852	3.6948	12.6435	31.5258	27.4585	2.26562	3.98519	5.42304	2.21328	3.23494	10.5336	2.43402	3.27001	1.03408	1.33369	0.544221	0.88967	1.0506	1.4159	0.798343	2.23873	18.1669	5.50288	2.00289	7.7304	5.19099	3.58558	0.742559	2.61392	29.0221	2.29985	2.08021
10821	4.11257	4.71064	1.53168	2.80318	2.4491	0.836556	-0.369023	0.149592	0.161599	0.842684	1.95598	0.511217	0.738131	5.37304	0.987685	0.454224	1.82138	2.47081	5.88707	7.93961	22.8292	23.0459	0.507051	0.191065	3.67785	3.48462	4.79487	7.13717	1.54175	1.133	0.609396	0.808903	1.26325	1.7125	1.25773	1.50749	0.719647	3.15575	27.0123	10.1136	8.53902	7.53007	8.40506	4.65517	0.606368	0.559975	13.6924	1.00918	1.3548
11002	4.58702	4.73475	1.36335	1.96557	10.9203	2.87002	0.543707	1.98531	0.536171	2.68681	3.48806	1.74917	1.65617	2.86209	0.133721	0.0951512	0.827717	0.366703	3.94436	3.12615	16.6771	20.8114	0.637408	2.14882	3.44393	3.12989	3.12578	5.15465	0.753402	0.318237	0.412988	0.288031	2.47622	0.964063	-0.111961	1.43505	0.288986	1.52232	11.8565	2.22209	2.5753	4.02334	3.10231	1.74277	0.517682	1.6649	16.2061	0.34857	1.15004
11552	12.159	12.1325	3.45294	6.92844	5.37622	1.95452	0.657831	1.10706	0.578441	1.20263	3.94249	1.7647	0.358004	15.6286	5.61664	2.80032	3.0386	5.16103	3.80369	13.8889	28.8145	23.3857	2.61419	1.38968	4.55299	1.70296	4.79636	7.45773	2.07718	3.3669	1.12209	0.932691	0.814329	0.439674	1.54216	1.33537	0.337395	2.41051	16.6046	2.09768	1.06411	2.70983	2.71986	1.91199	0.453727	1.04001	22.3496	0.646415	1.55249
13006	0.470296	0.388615	0.514504	0.366355	1.02905	0.527023	-0.45569	-0.110648	0.281723	0.562268	0.364761	0.151359	0.754571	2.16051	-0.0970698	-0.193325	1.05091	0.557132	5.81263	3.89147	19.6733	23.826	1.12083	0.40784	5.41921	4.33679	5.64437	9.31729	2.55729	2.94925	0.401654	0.866724	1.75703	1.8551	1.35071	1.45616	0.977702	2.97283	25.5196	7.7748	8.29943	9.12275	8.63358	4.76705	1.12913	1.68175	14.5068	2.84695	2.76085
16666	3.34675	2.90785	0.967458	2.20465	3.9997	0.752332	-0.0839245	0.594522	0.188126	0.816327	0.510922	0.537774	0.782467	8.26528	2.81476	1.31325	2.48978	3.27956	5.91693	11.5166	28.1482	26.8355	0.757776	0.889611	3.87479	3.60323	3.92917	10.7598	2.76531	2.72846	0.792505	1.31873	1.12556	1.80538	1.17727	1.29929	1.04127	3.23756	28.6988	11.8693	6.80956	9.48109	7.92051	3.99515	0.683449	1.52564	19.3106	2.13904	1.85901
22201	3.9312	3.70647	1.21595	2.42183	0.799378	0.357735	-0.13259	0.209331	0.510363	0.130486	0.57245	0.659492	0.201671	6.51735	2.03101	0.995763	1.74542	2.3123	5.21757	7.58502	21.5923	22.4847	1.55816	0.514549	5.27939	2.34963	5.1037	8.45298	2.07881	2.43458	0.70225	0.965035	1.94246	1.68434	2.42544	1.25856	0.690842	2.88235	23.6621	6.50101	6.10932	5.5536	6.3953	3.48811	0.731873	1.47993	15.3433	2.50129	2.78093
22311	3.80916	3.82449	1.10578	1.57639	4.47825	0.916325	0.212712	0.852675	0.262974	0.954427	1.27975	0.915688	0.693537	10.8138	3.86707	1.92206	3.11768	4.37934	5.44772	12.9316	29.4684	26.9342	1.10602	1.11837	4.12321	3.11671	3.75172	9.44881	2.40294	1.86994	1.0163	1.297	0.676436	1.36771	1.46605	1.32418	0.919875	3.06035	25.2438	9.59419	6.12712	10.1344	8.85412	5.26364	0.533072	1.36843	20.0474	1.3198	1.4825
24915	10.7747	8.87241	2.5991	5.38866	17.7775	4.03487	2.70967	4.58222	0.237054	3.02719	4.85566	3.06118	1.61032	20.7577	6.71575	4.35696	5.37517	8.91832	5.78829	22.3008	41.0345	28.4555	2.44439	4.67364	4.86841	1.6325	1.95992	8.77701	1.3064	1.74078	1.126	1.46951	0.602243	1.19353	1.01888	1.44007	0.521109	2.28088	16.6929	5.97535	4.62368	4.6723	4.30405	2.26276	0.527594	2.61942	35.4836	1.4916	1.32362
31211	7.16158	5.91214	1.63814	3.62929	7.86331	1.67478	1.40697	1.79267	0.403243	1.39772	1.83797	1.3556	0.792005	14.9102	5.40807	3.22926	4.06617	6.17173	6.22045	16.9221	34.4018	28.5592	2.42151	2.66792	6.52358	1.16398	4.49777	12.0868	2.90497	3.26414	1.07634	1.67826	1.19129	1.31395	1.37423	1.28291	1.06571	2.25676	18.6549	5.00459	5.68155	8.79603	6.24672	3.8822	0.693728	2.79397	28.5801	2.97106	2.76176
31277	3.35023	2.70347	0.657185	0.952176	7.70512	2.28129	0.630952	1.71447	0.94689	1.71139	0.859315	1.3648	1.21303	1.82077	0.570036	0.038035	0.448732	-0.897436	2.77048	0.803646	15.5667	21.0756	1.44695	2.93378	9.16304	1.02546	8.00044	10.735	2.33244	3.84691	0.759996	0.677478	3.98493	1.72669	1.98761	2.3563	0.820303	1.66296	13.6626	0.793065	-0.585314	3.2282	1.94249	1.82926	1.21175	3.07686	20.2255	5.06312	4.5991
61016	11.6396	10.6781	2.83427	6.08612	15.8611	3.96037	1.47182	3.26068	0.405087	3.10541	4.44605	3.03159	1.77526	13.5343	4.77425	2.45762	3.26535	4.53635	3.35039	13.4508	32.1897	26.4263	2.23106	4.0394	4.61611	2.12748	3.10193	7.91542	1.76193	2.36673	1.05103	1.02052	0.580273	0.516751	1.04437	1.41577	0.570294	2.16699	15.8625	2.90517	0.302176	4.83492	2.86531	2.20801	0.596864	2.11809	30.5628	1.19433	1.32079
61951	3.53761	3.25069	0.760151	1.73316	0.822365	0.0974541	0.188399	0.405492	0.751458	-0.257632	0.385252	0.573415	0.0461261	6.9262	2.74492	1.51797	1.50547	2.25026	4.7869	6.95521	17.1185	19.2286	1.1272	0.590946	4.60183	0.550933	3.92974	8.17772	1.61071	1.40066	0.898792	0.7527	2.29189	1.22622	2.58241	2.51011	0.679812	1.62183	14.7637	2.32163	3.88125	2.03389	3.27231	2.08691	0.455362	1.15811	12.8329	0.616174	1.10436
62105	-2.56487	-0.783275	-0.665503	-1.79972	-4.47928	-0.631848	-0.815371	-0.62454	0.63163	-0.878226	-0.782928	-0.489596	-0.128962	-3.55993	-1.5383	-0.271451	-1.38682	-1.17608	4.44479	-4.44361	-1.52507	10.393	0.720679	-1.66541	7.91627	-0.70764	11.0486	3.00565	-1.02934	-0.627168	0.214076	-0.226033	3.2958	1.61551	2.77683	3.5041	0.376337	1.41848	9.41349	-0.819891	1.41531	-5.85563	-1.67615	-1.02851	1.14993	1.24189	-0.691668	2.89456	4.61729
62336	8.56943	7.30159	1.88223	4.30531	12.3598	2.66791	1.59278	2.97068	0.400176	2.23933	2.58406	2.33163	1.12399	15.5159	5.68075	3.14421	4.00619	5.72518	4.75447	17.1242	35.29	28.3504	2.24061	3.67735	5.98106	1.59667	3.86806	10.8094	2.49256	3.09266	1.20954	1.49709	0.88454	1.1801	1.61442	1.29816	0.834981	2.62974	20.3147	7.61336	3.07888	7.49226	5.63907	3.59202	0.710055	2.57023	30.6095	2.38712	2.1681
62433	15.0658	13.1683	3.45627	6.86926	26.9686	5.98261	2.7	5.29452	0.332165	5.58283	7.02291	4.78263	2.64515	16.6518	4.96261	2.66076	4.24361	5.10721	2.87232	16.8248	41.9602	32.886	2.59989	6.38421	5.31011	2.37343	2.24665	10.9026	2.16576	2.69902	1.20542	1.46979	0.696127	0.802711	0.76433	2.21695	0.893384	2.08807	15.2684	3.47077	-0.370517	8.50272	3.88335	2.96862	0.600889	4.14939	42.8242	2.5408	1.8104
66678	7.45999	5.06952	1.74488	3.93388	14.0782	2.16447	3.03284	3.43405	0.0616082	2.16467	3.37388	1.96912	0.970346	21.1942	6.96093	4.64958	5.7913	10.2054	8.54983	25.1982	43.1315	29.2713	2.33969	4.11476	4.84878	2.15417	1.21816	11.1383	1.97893	2.25337	1.06018	1.90377	0.895461	1.94315	0.556708	1.34539	0.627721	2.96833	20.6843	8.9323	4.82345	7.85946	6.41029	3.80738	0.567165	2.60709	33.9874	1.54124	1.2998
67285	5.61482	4.6042	1.28239	2.99966	6.72363	1.39006	0.795567	1.59825	0.437421	1.1284	1.41474	1.48807	0.650515	9.96967	3.40152	1.84924	2.74093	3.80763	5.22147	11.5394	27.4921	25.227	1.74969	2.13855	6.59292	1.94049	5.63776	9.4135	2.09713	2.45769	0.83127	1.20184	1.39965	1.46239	1.38053	1.13065	0.809374	2.7445	21.4673	6.55552	5.50937	6.54108	6.24735	3.56213	0.927588	2.15164	22.6158	2.59222	2.65623
78484	7.84483	6.70782	1.88533	3.91946	13.7452	3.2539	1.42953	2.89237	0.261836	2.81653	3.44933	2.40224	1.51208	11.5326	3.57886	1.85634	3.10872	3.79407	4.40973	12.4976	31.887	28.0673	1.97826	3.74195	4.73869	2.64552	3.14398	10.0412	2.40525	2.7562	1.01918	1.29202	0.713924	1.1782	0.8699	1.56024	0.827075	2.46499	20.2826	6.55235	3.6937	8.80685	6.62063	4.14927	0.742946	2.46228	28.5813	2.29007	1.92733
80865	11.5301	10.9655	2.54171	3.99065	20.7837	5.20095	1.30686	3.85718	0.143521	3.63936	5.60781	3.57629	2.86039	17.0565	5.40113	2.82289	4.27195	5.88356	3.56789	18.7379	42.3921	33.2704	2.7944	5.21163	6.11709	1.72235	0.838229	13.8712	3.32776	4.5396	1.31223	1.8061	0.831894	0.88389	0.0822246	2.10919	1.1466	2.01257	15.6656	6.48372	-1.63131	10.8681	4.86515	3.41271	0.83234	4.83098	43.8547	3.95898	2.17948
91497	8.15255	5.93021	1.8943	4.34207	13.6775	1.91015	2.68542	3.07721	0.0523763	1.94715	3.13189	1.92066	0.778596	16.9945	6.03445	3.52259	4.99775	7.08809	5.1933	20.3763	40.573	29.5993	2.23095	3.94759	4.3676	1.65376	0.784909	13.0947	2.83982	2.62644	1.22732	2.18363	0.938119	1.94686	0.409552	1.23869	1.03579	2.73526	20.4333	10.2855	9.56497	11.9356	9.40297	5.45471	0.290909	2.45448	32.691	1.41103	1.07132
91604	13.8013	12.3775	3.4302	7.38498	12.5847	2.7299	2.45931	3.32473	0.352369	1.78545	4.25533	2.38664	0.464171	23.7371	8.86458	5.05307	5.41034	10.1639	5.44715	25.5264	42.0967	27.4563	2.26086	3.57198	4.28067	0.7008	1.58939	9.40749	1.8476	2.56028	1.56571	1.43835	0.181888	0.856308	1.33115	1.06842	0.270495	2.93492	20.1072	11.2101	3.43617	3.73868	4.31612	2.19452	0.236158	1.39648	32.2104	-0.423711	0.240353
92292	2.66189	2.56867	1.02099	2.07523	1.25302	0.184397	0.0796255	0.179487	0.203	0.352253	0.695818	0.343364	0.24139	7.74573	2.57939	1.32341	1.8933	3.02092	5.38957	9.74801	24.1818	23.7634	1.05492	0.109874	4.11928	4.00581	4.43597	7.99192	2.12127	1.96612	0.823708	1.13849	0.940916	1.69169	1.41809	1.11258	0.716108	3.15922	27.9925	11.0268	9.20303	8.46992	9.12509	4.71118	0.71943	0.910546	15.1378	1.30255	1.57326
93199	11.7583	10.8588	3.12935	6.47688	12.3708	2.98255	1.67455	2.92403	0.46364	2.33426	4.26604	2.50648	1.14478	17.5664	6.19501	3.54064	4.05021	6.29146	4.15476	17.5808	34.6818	26.4407	2.47966	3.42858	5.30962	1.17691	3.63145	8.52064	1.89696	2.70204	1.16744	1.22843	0.433812	0.698699	1.62168	1.36436	0.467266	2.46899	17.3946	4.74431	1.51394	4.50106	3.59894	2.37376	0.525573	1.93137	29.2918	0.845222	1.31097
98118	12.5802	10.8294	3.36085	6.70183	13.2709	2.56351	1.81752	3.5326	0.371135	2.23876	4.81828	2.82369	0.515104	26.3293	9.50021	5.62245	6.26056	10.9907	7.57651	28.2801	43.4692	26.5619	2.97658	3.42169	5.14057	0.370463	1.56173	9.07871	0.84847	2.27207	1.42243	1.53845	0.313323	1.37867	1.36436	1.19105	0.217548	2.74778	17.7838	8.00289	6.5769	0.87873	3.68657	1.09078	0.397546	1.98798	33.471	0.344041	0.81656
98403	11.3681	10.572	3.04292	6.22192	10.0078	2.34233	1.61534	2.35235	0.423549	1.85404	3.79807	2.26484	0.818574	16.4188	5.749	3.21696	3.78293	6.21329	4.69641	16.6942	32.7323	24.9838	2.43509	2.58696	4.94788	1.80912	3.9977	7.61018	1.74153	2.44463	1.04194	0.958097	0.734217	0.789942	1.57324	1.26374	0.39496	2.42761	17.6254	4.13823	2.65154	3.65709	3.75853	2.2798	0.583132	1.612	26.2328	0.868377	1.45897
101150	10.0072	10.3666	2.71442	5.86988	5.37423	1.61073	0.378318	1.1381	0.379394	1.05272	2.63177	1.49853	0.347405	14.5776	5.28383	2.7476	3.53985	5.91703	4.75409	16.8525	33.8605	26.8953	2.00872	1.57242	5.13621	1.32624	4.56786	10.4878	2.76187	3.28852	0.986827	1.06948	0.754865	0.904401	1.19908	1.19423	0.699777	2.84244	22.2387	9.05783	2.55478	7.61912	5.79236	3.69936	0.522212	1.48392	24.7526	0.793533	1.53543
105513	10.4261	9.21564	2.49357	5.2698	13.5165	3.12431	2.17942	3.17175	0.229936	2.69195	3.32075	2.62306	1.36478	18.8523	6.29801	3.77851	4.62609	7.82545	5.603	20.228	37.5258	26.8279	2.27361	3.55895	4.0098	2.12298	1.95991	8.63605	1.81817	2.47207	1.00753	1.14941	0.454178	0.860457	0.587907	1.30226	0.410979	2.42097	17.9986	6.16683	4.48259	4.7507	4.50392	2.44061	0.426194	1.95719	30.5319	0.492281	0.841209
106734	5.98762	5.34105	1.41061	3.31651	5.45945	1.14949	0.687317	1.48292	0.479712	0.708831	1.16441	1.18967	0.395226	11.9782	4.36307	2.39753	3.18358	4.75484	5.28355	13.6341	29.3972	25.2809	1.66578	1.82253	6.33962	1.80331	5.5768	9.53918	2.166	2.44158	0.867397	1.1904	1.31711	1.4274	1.58384	1.21001	0.688699	3.01912	22.8835	8.57522	5.63837	6.13349	6.37297	3.46855	0.828551	1.82558	22.3519	2.08869	2.33085
106826	11.4478	10.0583	2.62088	5.48117	14.6026	2.14602	3.99752	4.97675	0.412683	1.79185	4.11899	2.41509	0.12336	30.1416	11.1368	7.08901	7.81732	15.3128	9.38931	37.0519	48.2908	27.5524	2.29656	4.6918	2.31289	0.294777	0.602641	10.1832	0.215272	1.47956	1.5541	1.83208	2.03937	2.41486	1.01175	1.20967	-0.0560492	3.6324	23.8873	19.442	8.51882	-0.860245	4.17581	0.742103	0.149167	0.613063	34.0256	-0.077337	0.411121
227085	8.61492	7.30008	2.02193	4.56032	9.33713	2.20795	1.29882	2.39356	0.642588	1.58524	2.15902	2.30567	0.806483	11.7642	4.19759	2.27847	2.91032	3.70975	4.00381	11.8788	27.9298	25.0931	2.26708	3.00659	7.57683	1.75318	6.40214	8.72614	1.86384	2.8191	1.08562	1.03772	1.10089	1.20205	2.54297	1.23927	0.606952	2.4137	18.8129	4.22051	3.2091	3.71833	4.34212	2.39055	0.886699	2.2212	25.0158	2.61793	2.79739
236687	8.05526	6.36681	1.58306	3.93176	13.263	2.75053	1.89544	3.13113	0.420612	2.3264	2.65527	2.47282	1.17366	15.1706	5.48072	3.14629	4.00985	5.67949	4.80384	16.7668	35.125	27.962	2.28578	4.03027	6.11289	1.4196	3.91495	10.7079	2.34776	3.00958	1.08476	1.43781	0.8934	1.21244	1.65292	1.22085	0.824334	2.51667	19.2374	6.35619	3.45911	7.22353	5.57263	3.40815	0.739347	2.73228	31.0667	2.55246	2.29741
443158	9.39772	8.04661	2.1308	4.82233	16.6604	3.44944	2.01957	3.83202	0.339092	2.97976	3.9281	2.75312	1.58918	17.7193	6.30092	3.57449	4.3765	6.66441	4.92482	19.6037	38.6132	28.549	1.92162	4.36709	4.28735	1.55461	1.82977	10.3662	2.07511	2.27466	1.21697	1.50775	0.816526	1.11158	0.978089	1.37924	0.676744	2.4825	19.9891	9.92213	3.30674	7.51766	5.39175	3.06278	0.480459	2.44601	33.6656	1.41044	1.14652
443162	7.80779	6.9947	1.6501	4.06569	11.4146	2.34281	1.34814	2.58763	0.268053	2.10614	2.14013	1.85754	0.988783	16.7026	6.07737	3.49101	4.66199	6.80289	5.53931	19.8184	39.0579	29.9188	1.49164	3.25769	4.21152	1.77866	2.15951	12.1267	2.83537	2.82923	1.35624	1.73858	0.547023	1.43728	1.1526	1.13098	0.929365	2.92539	24.3284	12.7411	4.67943	10.6524	8.13991	5.02838	0.4887	2.11687	30.3841	1.51618	1.29038
637511	8.34846	6.92263	2.09099	4.21096	9.96053	2.35852	1.4418	2.2258	0.512392	1.73112	3.11023	1.9855	0.941692	12.9921	4.48149	2.50507	3.03521	4.45933	4.44499	12.9594	28.3367	23.9372	2.43498	3.01635	6.20216	1.44433	5.02631	7.63888	1.05474	0.737617	0.911787	1.20998	1.14379	0.975845	1.44506	1.22827	0.638026	2.29178	18.0441	3.38041	2.98055	3.85553	3.76349	2.17666	0.848013	2.29236	25.693	2.39841	2.49163
638011	9.81879	8.65742	2.32532	5.17193	13.5862	3.20835	1.61124	3.09269	0.502375	2.48949	4.70382	2.75152	1.22259	17.6285	6.14394	3.40749	3.94789	5.82171	3.92327	17.1376	33.4309	24.7503	2.29059	3.5213	4.94709	1.29821	3.67818	7.7341	1.66684	2.37768	1.06584	1.15098	0.679649	0.63486	1.39596	1.2432	0.382529	2.57967	17.6568	5.03327	0.910931	3.29501	2.9284	1.54164	0.538292	1.84511	28.7328	0.874894	1.30729
1268142	8.06995	6.75851	1.61639	4.45807	11.6527	1.9966	2.08039	2.92659	0.197154	1.838	2.70971	1.90245	0.751557	20.6409	7.36943	4.38267	5.38888	9.26587	6.92349	24.102	41.1108	28.8149	2.00926	3.29549	4.03373	2.07761	1.98444	9.47541	2.0389	2.13758	1.08233	1.6418	0.585425	0.905097	0.918795	1.02701	0.560014	2.85721	22.1227	10.8611	6.7589	7.90378	7.29483	3.91694	0.467266	1.85025	30.9461	1.11518	1.0903
1550884	8.55425	7.41893	2.13069	4.5591	9.0535	1.99783	1.64058	2.26311	0.505386	1.48669	3.11713	1.97103	0.610441	15.216	5.36472	3.07918	3.57972	5.94799	5.12045	15.4664	31.0086	24.3962	2.56382	2.79685	6.26939	1.35681	4.7311	9.00291	2.08216	3.28422	1.05263	1.12979	1.01427	1.05393	1.66376	1.12483	0.495949	2.4622	18.0092	4.49643	3.54066	3.74276	3.80329	2.23446	0.725251	1.95502	26.1147	1.689	2.1182
5281515	5.94808	5.87484	1.4461	3.0928	8.64431	2.01934	0.422724	1.75185	0.203333	1.93318	1.89085	1.37968	1.14269	13.1233	4.58724	2.32338	3.49439	5.12565	5.62713	16.1376	34.3828	28.778	1.11359	2.0398	3.0924	3.1825	2.33121	9.23664	1.6514	0.852628	1.16188	1.30735	0.685214	1.51923	0.775595	1.23909	0.920505	3.11008	26.981	13.6452	5.23413	11.0603	9.43816	5.59715	0.501809	1.49939	24.7967	1.30181	1.0507
5283349	12.3777	12.317	3.26397	6.32473	11.1809	3.06963	1.13848	2.66743	0.38444	2.14969	3.91394	2.52912	1.01478	17.4088	6.51837	3.22658	3.69581	5.74188	2.77315	16.8042	34.0921	26.4356	2.60343	3.2496	5.81807	1.41966	4.57467	9.26539	2.23404	3.64048	1.29609	1.10803	0.710285	0.504361	1.77745	1.24979	0.350964	2.77126	19.1357	7.03617	0.235513	3.27261	3.10968	1.73323	0.685215	1.879	29.0918	1.41174	1.79087
5371002	9.48441	9.44059	2.21063	5.05177	7.99941	2.08559	0.819699	1.88067	0.515633	1.53345	1.97756	1.81655	0.685487	15.7183	5.55688	3.00848	3.88866	5.84546	4.80673	16.8309	34.6934	27.9656	1.54273	2.07462	4.9472	1.41185	3.87662	10.7604	2.41135	2.69627	1.43418	1.51302	0.861168	1.26329	1.99799	1.26308	0.668049	3.05266	24.2136	10.5458	2.65348	8.03493	6.51401	3.92943	0.547082	1.62014	26.4038	1.43191	1.49724
5373603	7.74589	5.62868	1.44074	3.2824	16.1633	3.42453	1.98761	3.47531	0.435356	3.05254	2.8381	2.73205	1.64478	13.4464	4.54893	2.69537	3.70185	4.31825	4.51301	14.6085	34.958	28.9934	2.2179	5.03723	7.25304	1.10312	3.58461	12.1743	2.94505	4.06809	1.09765	1.52541	1.05592	1.10566	1.48998	1.21461	1.06093	2.37657	17.8354	4.9017	2.54608	8.81689	5.38777	3.66226	0.702454	3.3167	33.5471	2.01809	2.21665
5875676	8.29885	5.85963	1.71228	3.85187	14.6982	2.21274	3.06475	3.40486	0.21976	2.02256	2.92621	2.10424	0.782737	22.6528	8.26769	5.14695	5.78607	10.2576	6.84403	25.2567	42.5313	27.9519	2.6184	4.22119	5.1612	0.645948	1.64352	10.832	1.74523	2.70401	1.10891	1.50472	0.555009	1.28119	0.986166	0.905932	0.400119	2.48705	18.8995	9.61291	5.78478	4.4118	5.0025	2.1273	0.413914	2.57172	35.7507	1.53511	1.26766
21909228	8.1104	8.74497	1.89203	4.77565	11.7467	1.43314	1.64765	3.58016	0.390616	1.54709	0.737861	1.41007	-0.104173	34.4978	14.0419	7.93058	9.40387	14.3882	7.84735	36.8139	55.554	31.9729	1.9383	2.94674	1.2968	1.90572	-0.209458	11.5587	3.47994	3.24468	1.39726	1.84675	0.402111	1.92657	0.419538	0.996082	0.320893	3.91024	28.8661	19.4545	6.95357	7.80154	9.28828	4.85928	-0.287871	0.36366	33.7647	-0.778648	-0.718193
[truncated: 82 more columns]
