# Supplementary material for: Predicting natural language descriptions of mono-molecular odorants
Source: Nat Commun. 2018 Nov 26;9:4979. doi: 10.1038/s41467-018-07439-9 (PMC6255800; doi:10.1038/s41467-018-07439-9)
Supplement: Supplementary file 4 — Supplementary Data 2 [file 41467_2018_7439_MOESM4_ESM.xls]

## Sheet: Paradigm odors
NAME	CID	NAME	alcoholic	ethereal	medical	fermented	fusel	musty	sweet	balsam	whiskey	fruity	green	woody	peony	waxy	orange	aldehydic	rose	mushroom	fresh	clean	fatty	floral	wet	oily	watery	earthy	wine	cocoa	nutty	pungent	bready	berry	malty	sweaty	ozone	orris	meaty	lifting	penetrating	grape	diffusive	choking	apple	pear	solvent	acetone	camphor
2-Decanone	12741	2-ketones c10															1						1	1
2-Propanone	180	2-ketones c3		1																																									1	1	1
2-Butanone	6569	2-ketones c4		1								1																															1					1	1
2-Pentanone	7895	2-ketones c5		1		1			1			1		1															1														1
2-Hexanone	11583	2-ketones c6										1																											1
2-Heptanone	8051	2-ketones c7							1			1		1
2-Octanone	8093	2-ketones c8						1						1														1
2-Nonanone	13187	2-ketones c9							1			1	1			1					1							1
Decanoic Acid	2969	acids c10																					1
Acetic Acid	176	acids c2																														1
Propionic Acid	1032	acids c3																														1
Butyric Acid	264	acids c4										1
Pentanoic Acid	7991	acids c5										1																								1
Hexanoic Acid	8892	acids c6																					1													1
Heptanoic Acid	8094	acids c7				1						1				1							1													1
Octanoic Acid	379	acids c8														1										1
Nonanoic Acid	8158	acids c9														1
Decanol	8174	alcohols c10							1							1	1					1	1	1			1
Ethanol	702	alcohols c2	1	1	1
Propanol	1031	alcohols c3	1			1	1	1	1			1																																	1	1
Butanol	263	alcohols c4					1		1	1	1
Pentanol	6276	alcohols c5				1	1		1	1	1																		1			1	1														1
Hexanol	8103	alcohols c6	1	1			1		1			1	1																			1
Heptanol	8129	alcohols c7						1	1			1	1	1	1																	1													1
Octanol	957	alcohols c8							1				1			1	1	1	1	1			1	1
Nonanol	8914	alcohols c9							1								1		1		1	1	1	1	1	1
Decanal	8175	aldehydes c10							1							1	1	1						1
Ethanal	177	aldehydes c2		1				1				1						1			1											1								1	1
Propanal	527	aldehydes c3	1	1							1																	1	1	1	1	1							1			1		1
Butanal	261	aldehydes c4						1					1																	1		1	1		1								1	1
Pentanal	8063	aldehydes c5				1						1																			1		1	1									1
Hexanal	6184	aldehydes c6										1	1	1				1			1	1	1													1
Heptanal	8130	aldehydes c7																1			1		1														1
Octanal	454	aldehydes c8											1			1	1	1					1
Nonanal	31289	aldehydes c9											1			1		1	1		1		1															1
[truncated: 36 more columns]

## Sheet: DREAM Predictions
NAME	CID	NAME	Bakery	Sweet	Fruit	Fish	Garlic	Species	Cold	Sour	Burnt	Acid	Warm	Musky	Sweaty	Urinous	Decayed	Wood	Grass	Flower	Chemical
2-Butanone	6569	2-ketones c4	3.19399	13.1056	3.6553	0.965936	2.77098	5.32144	5.19604	11.7357	4.10491	7.63162	3.97701	8.71341	5.09216	6.6348	4.83174	2.44216	1.86918	3.63101	20.5976
2-Decanone	12741	2-ketones c10	2.23978	19.1091	14.5595	0.604462	2.14872	3.85733	5.39935	7.59105	3.27022	7.24381	4.74927	5.75975	3.12614	5.16758	3.46996	3.25536	2.00491	8.19065	23.2258
2-Heptanone	8051	2-ketones c7	2.67297	15.416	6.61495	0.720307	2.29971	4.2058	5.93347	9.71132	2.96689	7.17073	4.64946	5.5801	3.51364	5.6925	4.88947	2.99341	1.90831	5.27512	23.9761
2-Hexanone	11583	2-ketones c6	2.90913	11.4107	4.506	1.58158	2.39303	3.80879	4.50496	12.088	3.58306	8.4202	4.95063	9.46399	5.7236	6.20398	7.99265	2.73739	2.02928	3.77104	23.9314
2-Nonanone	13187	2-ketones c9	2.45005	18.7908	13.4769	0.689712	2.18424	3.64343	5.32776	8.06488	3.55861	7.01821	4.71797	5.89833	3.24184	5.16628	3.51048	3.23672	1.94936	7.66658	22.5606
2-Octanone	8093	2-ketones c8	2.6263	21.7434	12.6023	0.72444	2.22903	4.62048	5.02463	8.8332	3.59287	6.71617	4.99997	5.94249	2.97332	5.19123	3.55328	3.17969	1.84967	6.28956	22.5248
2-Pentanone	7895	2-ketones c5	3.02178	10.9731	3.18366	1.88568	2.4382	5.29129	4.52902	13.1886	3.41997	7.93167	5.11862	9.02592	5.3196	6.47992	6.33936	2.63052	2.10911	2.91261	21.3661
2-Propanone	180	2-ketones c3	3.66262	7.94107	1.73268	0.886633	2.31719	5.90476	5.17379	11.0975	4.28649	7.7369	4.86507	9.01289	5.10143	6.48678	4.8068	2.71749	2.03021	2.89308	16.7535
Acetic Acid	176	acids c2	4.06935	8.68701	1.71135	0.862084	2.37261	6.83502	3.14004	15.193	4.64175	4.95676	4.6397	11.2437	6.66239	5.23784	4.8304	2.63354	1.87706	3.73796	10.3504
Butanal	261	aldehydes c4	2.95785	5.33783	2.26327	1.4156	2.74555	5.65445	4.75455	18.8267	3.85895	7.36435	5.08174	13.8191	6.93331	6.60152	4.87797	2.12949	1.97667	1.84266	15.0592
Butanol	263	alcohols c4	1.8806	8.85134	2.20143	1.28364	2.75529	5.80157	5.67304	9.38464	4.00194	7.67751	3.77337	8.24835	5.06202	6.55022	4.75985	2.16785	3.67693	4.01465	18.0498
Butyric Acid	264	acids c4	3.03985	7.77066	1.68603	1.90076	2.42656	4.6183	3.3155	20.1394	3.85058	6.15946	5.78272	15.3792	11.688	6.20281	6.46582	2.43603	1.84428	2.67534	13.7937
Decanal	8175	aldehydes c10	2.18944	11.1758	9.14378	1.0706	2.17509	1.97928	5.49228	13.4957	4.36346	7.38382	4.81631	11.38	4.86777	5.12184	3.46955	3.39202	1.9387	5.0138	19.6478
Decanoic Acid	2969	acids c10	1.96149	5.48174	4.01459	0.673731	2.08084	3.69181	4.52951	14.877	8.33699	10.9569	6.21031	16.0412	10.0429	4.87688	5.10453	8.87637	1.95383	2.0094	22.3002
Decanol	8174	alcohols c10	0.899976	13.7503	7.79458	0.863314	2.17482	2.97615	6.12798	6.92207	4.35834	8.01509	4.04917	6.0463	3.09244	5.28728	3.36151	3.27975	4.24163	8.73993	24.9987
Ethanal	177	aldehydes c2	3.90405	5.93594	1.31392	1.43502	2.39814	7.17172	4.34145	16.3555	4.41649	6.06443	4.09781	13.1065	6.75784	4.56505	4.86398	2.07795	2.21371	0.896638	11.3394
Ethanol	702	alcohols c2	2.56743	7.79279	1.66385	1.40622	2.31546	8.31653	5.06233	8.9741	4.00253	6.14354	1.71654	8.63151	4.99586	5.29102	4.78444	2.102	4.12937	3.94193	12.2713
Heptanal	8130	aldehydes c7	2.64087	11.2726	5.66918	1.1663	2.36067	4.60459	4.00401	15.1779	2.77673	6.43907	5.09857	11.0474	5.25071	5.21546	3.65304	2.93484	2.00927	3.928	17.4955
Heptanoic Acid	8094	acids c7	2.61557	15.7037	6.10322	0.713039	2.20565	6.19492	2.64613	16.4048	5.98137	5.31613	6.14882	15.1733	10.0129	4.93171	5.22612	3.12808	1.83987	2.53664	15.3137
Heptanol	8129	alcohols c7	1.48249	13.66	5.37621	1.02602	2.34114	6.82055	5.90769	7.87499	3.94572	7.08844	4.00228	5.46628	3.35407	5.38618	3.52128	2.88525	3.89708	7.74402	22.1147
Hexanal	6184	aldehydes c6	2.86387	6.69092	2.81042	1.54708	2.44233	3.94562	4.53802	16.9377	4.201	6.80384	4.96788	13.8138	6.6431	6.04302	6.94696	2.74326	2.75582	2.97266	16.8009
Hexanoic Acid	8892	acids c6	2.7888	8.62353	2.07469	1.05269	2.2605	3.98248	3.82539	17.8012	4.34715	5.5909	5.65766	15.3346	11.3329	5.61846	7.4272	2.99795	1.93186	2.41625	16.0566
Hexanol	8103	alcohols c6	1.62954	11.0893	2.80293	1.43284	2.44114	5.19695	5.78151	8.31053	4.35579	7.50119	3.71031	8.11053	4.41134	5.96919	4.65159	2.75865	4.83321	7.48943	19.2858
Nonanal	31289	aldehydes c9	2.40331	11.5677	9.54479	1.12769	2.22129	3.43002	5.30298	13.6331	4.82922	7.14709	4.9226	10.9892	4.75072	5.14734	3.49683	3.38745	2.24258	4.99433	19.6045
Nonanoic Acid	8158	acids c9	2.12053	7.12782	4.82026	0.651678	2.11302	2.59981	4.02235	14.5787	7.83038	8.19879	5.73726	15.7014	9.87003	4.89595	5.13281	8.57923	1.84269	2.41997	22.1076
Nonanol	8914	alcohols c9	1.01796	13.5143	7.85177	0.972579	2.21748	4.04336	6.28308	7.00822	4.69386	7.78238	3.82197	5.84143	3.08194	5.30391	3.40579	3.20853	4.91265	8.20301	25.2904
Octanal	454	aldehydes c8	2.57679	14.1286	10.3455	1.13308	2.26321	3.00504	5.06015	14.424	3.99923	6.76898	4.83482	10.891	4.72648	5.15353	3.57021	3.20987	2.08013	4.40364	19.0245
Octanoic Acid	379	acids c8	2.4031	8.96971	5.24331	0.670762	2.1353	3.45055	3.38669	15.4299	7.234	5.5862	5.779	15.7853	9.92095	4.89357	5.20807	8.21321	1.85924	3.02026	20.8928
Octanol	957	alcohols c8	1.34222	14.7872	7.81562	0.988928	2.26241	4.81375	6.06509	7.55757	4.8298	7.42277	3.82454	5.56414	2.91329	5.31521	3.46723	3.05952	4.13589	8.57513	24.6064
Pentanal	8063	aldehydes c5	2.95414	6.80934	2.92397	2.44041	2.62317	4.75213	4.2276	19.6831	4.05021	7.9623	4.92882	15.2528	7.585	6.52786	6.14157	2.43951	2.11854	2.49478	17.6149
Pentanoic Acid	7991	acids c5	2.92019	6.20643	1.75326	1.54543	2.37444	3.18915	3.04175	21.2044	4.83568	6.65112	5.7358	18.7207	14.6444	6.09911	9.43361	2.79123	1.84696	2.05866	15.9787
Pentanol	6276	alcohols c5	1.74689	9.58505	2.82479	1.46726	2.58834	4.76861	5.4119	9.04711	4.29728	8.27167	3.66923	9.39052	5.32221	6.33338	4.7854	2.57388	4.20374	5.102	20.3811
Propanal	527	aldehydes c3	3.16268	4.82447	2.33567	1.47149	2.94011	6.11287	4.55757	19.4565	4.3721	6.97541	4.47259	14.1715	6.71913	5.82309	4.86494	2.36289	2.08636	2.23855	13.8849
Propanol	1031	alcohols c3	2.09884	7.934	2.15103	1.34577	2.90659	6.29545	5.43801	9.6436	3.964	6.88481	2.58749	8.40746	4.96158	6.33057	4.76227	1.86645	3.45463	4.13072	15.0781
Propionic Acid	1032	acids c3	3.42462	8.00445	2.50731	0.925972	2.68619	5.15273	3.55452	16.5491	4.35769	5.73146	4.75088	11.0879	6.6301	5.78348	4.83737	2.42949	1.85645	3.69063	12.3718

## Sheet: Ordered Predictions 
NAME	CID	NAME	1	2	3	4	5	6	7	8	9	10	11	12	13	14	15	16	17	18	19	20	21	22	23	24	25	26	27	28	29	30	31	32	33	34	35	36	37	38	39	40	41	42	43	44	45	46	47
2-Butanone	6569	2-ketones c4	sweet	sour	herbal	acidic	pungent	soapy	fruity	waxy	alcoholic	woody	spicy	fungal	acetone	oily	grape	natural	citrus	medical	floral	nutty	watery	fatty	earthy	vinegar	musty	dirty	sickening	buttery	ozone	solvent	malty	violet	whiskey	wine	ethereal	yeasty	rancid	putrid	cheesy	meaty	creamy	fermented	peach	tobacco	sharp	camphor	diffusive
2-Decanone	12741	2-ketones c10	sweet	grape	citrus	fruity	apple	waxy	peach	herbal	floral	pear	woody	soapy	fungal	vegetable	natural	berry	alcoholic	banana	acidic	vegetative	medical	tobacco	pungent	wine	sour	spicy	fatty	nutty	sickening	coconut	earthy	watery	acetone	orange	ozone	buttery	violet	fresh	oily	vinegar	cocoa	pineapple	meaty	lemon	penetrating	ethereal	clean
2-Heptanone	8051	2-ketones c7	sweet	herbal	natural	acidic	soapy	waxy	fungal	sour	grape	woody	alcoholic	medical	fruity	floral	citrus	pungent	ozone	acetone	spicy	sickening	fatty	oily	watery	nutty	peach	dirty	wine	solvent	vegetative	violet	tobacco	vinegar	apple	earthy	vegetable	ethereal	pear	buttery	diffusive	whiskey	sharp	clean	penetrating	berry	banana	fresh	musty
2-Hexanone	11583	2-ketones c6	acidic	sour	herbal	fungal	soapy	waxy	sweet	woody	alcoholic	pungent	acetone	medical	natural	fruity	oily	grape	ozone	musty	solvent	floral	citrus	dirty	watery	sickening	fatty	spicy	vinegar	violet	putrid	earthy	rancid	nutty	wine	vegetative	whiskey	diffusive	ethereal	tobacco	fermented	yeasty	peach	camphor	buttery	dusty	sweaty	cheesy	weedy
2-Nonanone	13187	2-ketones c9	sweet	grape	citrus	fruity	waxy	herbal	floral	apple	peach	woody	soapy	pear	fungal	natural	vegetable	alcoholic	berry	acidic	banana	sour	pungent	medical	vegetative	spicy	wine	tobacco	nutty	fatty	sickening	earthy	watery	coconut	acetone	buttery	orange	violet	ozone	oily	fresh	vinegar	meaty	cocoa	ethereal	lemon	penetrating	pineapple	dirty
2-Octanone	8093	2-ketones c8	sweet	grape	fruity	citrus	herbal	waxy	soapy	apple	peach	floral	woody	natural	alcoholic	sour	pear	fungal	spicy	acidic	vegetable	pungent	nutty	berry	fatty	banana	sickening	medical	buttery	tobacco	wine	earthy	watery	vegetative	oily	coconut	fresh	meaty	violet	vinegar	ethereal	acetone	creamy	orange	ozone	dirty	cocoa	sharp	clean
2-Pentanone	7895	2-ketones c5	sour	acidic	sweet	herbal	pungent	soapy	fruity	alcoholic	woody	waxy	oily	fungal	musty	spicy	acetone	watery	natural	rancid	medical	grape	nutty	vinegar	dirty	fatty	citrus	earthy	sickening	solvent	putrid	floral	ozone	yeasty	fermented	wine	whiskey	violet	malty	buttery	ethereal	cheesy	dusty	meaty	sharp	creamy	sweaty	diffusive	wet
2-Propanone	180	2-ketones c3	sour	acidic	herbal	pungent	soapy	acetone	fruity	sweet	musty	fungal	waxy	alcoholic	spicy	woody	oily	vinegar	floral	earthy	medical	solvent	dirty	watery	yeasty	fatty	rancid	malty	violet	whiskey	grape	natural	ozone	nutty	putrid	citrus	fermented	wine	sickening	buttery	sweaty	ethereal	dusty	camphor	wet	creamy	cheesy	sharp	balsam
Acetic Acid	176	acids c2	sour	pungent	spicy	fruity	musty	sweet	acidic	rancid	yeasty	soapy	malty	herbal	earthy	oily	nutty	sweaty	fermented	putrid	woody	buttery	waxy	creamy	watery	alcoholic	dusty	dirty	vinegar	whiskey	bready	cheesy	floral	violet	ethereal	meaty	fatty	citrus	sickening	fungal	grape	acetone	wine	wet	balsam	sharp	lemon	fresh	weedy
Butanal	261	aldehydes c4	sour	pungent	musty	acidic	fruity	yeasty	rancid	soapy	herbal	putrid	oily	spicy	malty	fermented	acetone	alcoholic	woody	earthy	waxy	sweaty	vinegar	watery	fungal	nutty	whiskey	grape	dirty	dusty	citrus	creamy	violet	sweet	wine	buttery	bready	sickening	wet	fusel	solvent	floral	fatty	ethereal	meaty	cheesy	weedy	lemon	camphor
Butanol	263	alcohols c4	herbal	acidic	sour	pungent	soapy	sweet	acetone	woody	fungal	waxy	fruity	spicy	alcoholic	oily	musty	natural	medical	floral	ozone	dirty	vinegar	violet	solvent	watery	earthy	grape	fatty	citrus	camphor	sickening	whiskey	nutty	ethereal	malty	wine	sweaty	putrid	dusty	buttery	wet	rancid	yeasty	vegetative	tobacco	fermented	weedy	cheesy
Butyric Acid	264	acids c4	sour	sweaty	pungent	musty	fruity	rancid	yeasty	oily	acidic	putrid	soapy	spicy	malty	waxy	earthy	fermented	watery	dirty	alcoholic	dusty	nutty	sweet	woody	herbal	buttery	creamy	cheesy	meaty	sickening	whiskey	weedy	wet	bready	acetone	fungal	ethereal	vinegar	grape	violet	fatty	floral	citrus	wine	sharp	fresh	fusel	solvent
Decanal	8175	aldehydes c10	sour	fruity	sweet	grape	pungent	waxy	acidic	citrus	soapy	woody	herbal	alcoholic	fungal	floral	peach	berry	oily	apple	musty	acetone	spicy	earthy	nutty	pear	watery	yeasty	natural	wine	sickening	fermented	putrid	vinegar	fatty	medical	malty	dirty	violet	rancid	vegetative	buttery	meaty	whiskey	creamy	orange	vegetable	fresh	ethereal
Decanoic Acid	2969	acids c10	acetone	sour	pungent	acidic	musty	waxy	woody	herbal	sweaty	fungal	fruity	oily	soapy	alcoholic	putrid	yeasty	earthy	solvent	dirty	camphor	grape	whiskey	medical	ozone	fermented	rancid	fatty	sickening	citrus	spicy	floral	watery	vinegar	wet	malty	dusty	natural	ethereal	violet	wine	meaty	fusel	tobacco	nutty	buttery	vegetative	weedy
Decanol	8174	alcohols c10	sweet	herbal	floral	natural	grape	fungal	waxy	woody	medical	citrus	soapy	acidic	vegetative	fruity	alcoholic	ozone	acetone	peach	violet	vegetable	tobacco	pungent	apple	berry	pear	wine	sour	fatty	solvent	spicy	sickening	dirty	watery	camphor	oily	banana	vinegar	ethereal	earthy	nutty	clean	sharp	diffusive	green	penetrating	orange	whiskey
Ethanal	177	aldehydes c2	sour	pungent	musty	acidic	yeasty	fruity	spicy	rancid	malty	herbal	soapy	oily	putrid	earthy	fermented	sweaty	woody	nutty	waxy	dusty	watery	creamy	sweet	buttery	alcoholic	vinegar	bready	dirty	whiskey	acetone	meaty	cheesy	fungal	fatty	ethereal	wet	sickening	violet	citrus	grape	wine	weedy	fusel	floral	camphor	lemon	balsam
Ethanol	702	alcohols c2	sour	herbal	pungent	spicy	acidic	sweet	soapy	musty	fruity	woody	earthy	waxy	malty	oily	acetone	fungal	watery	floral	vinegar	violet	yeasty	dirty	dusty	fatty	buttery	sweaty	alcoholic	nutty	rancid	camphor	creamy	fermented	ethereal	balsam	putrid	whiskey	citrus	wet	natural	grape	cheesy	wine	solvent	weedy	sickening	meaty	medical
Heptanal	8130	aldehydes c7	sour	sweet	pungent	fruity	herbal	acidic	soapy	waxy	grape	woody	spicy	musty	alcoholic	citrus	floral	fungal	earthy	oily	nutty	yeasty	watery	malty	rancid	fermented	violet	vinegar	acetone	peach	wine	berry	putrid	natural	buttery	dirty	creamy	whiskey	sickening	fatty	ethereal	medical	meaty	apple	cheesy	dusty	sweaty	lemon	pear
Heptanoic Acid	8094	acids c7	sour	sweet	fruity	pungent	spicy	soapy	musty	sweaty	earthy	waxy	oily	nutty	woody	malty	buttery	yeasty	acidic	meaty	putrid	herbal	rancid	creamy	watery	alcoholic	grape	sickening	dirty	citrus	cheesy	fermented	ethereal	bready	fatty	dusty	peach	floral	whiskey	fresh	weedy	berry	sharp	fungal	acetone	vinegar	violet	wine	wet
Heptanol	8129	alcohols c7	sweet	herbal	floral	natural	fungal	waxy	woody	soapy	grape	acidic	medical	fruity	citrus	spicy	pungent	sour	alcoholic	violet	acetone	ozone	vegetative	tobacco	fatty	watery	wine	vegetable	vinegar	earthy	peach	dirty	solvent	camphor	oily	nutty	sickening	ethereal	berry	pear	whiskey	apple	sharp	balsam	diffusive	buttery	clean	banana	green
Hexanal	6184	aldehydes c6	sour	musty	pungent	acidic	rancid	soapy	woody	fruity	putrid	herbal	oily	yeasty	waxy	alcoholic	fungal	acetone	fermented	watery	earthy	spicy	malty	dirty	grape	dusty	sweaty	sweet	nutty	vinegar	violet	whiskey	weedy	citrus	sickening	floral	ozone	creamy	solvent	buttery	ethereal	wet	medical	wine	fatty	natural	bready	cheesy	meaty
Hexanoic Acid	8892	acids c6	sour	musty	pungent	sweaty	fruity	oily	rancid	putrid	soapy	yeasty	acidic	waxy	spicy	woody	earthy	dirty	watery	alcoholic	malty	dusty	sweet	fermented	nutty	herbal	buttery	weedy	sickening	meaty	fungal	creamy	cheesy	acetone	ethereal	wet	whiskey	grape	bready	fatty	violet	floral	vinegar	citrus	fresh	sharp	diffusive	solvent	wine
Hexanol	8103	alcohols c6	herbal	sweet	acidic	woody	waxy	soapy	fungal	floral	natural	pungent	sour	acetone	medical	violet	fruity	spicy	alcoholic	grape	ozone	dirty	vegetative	oily	watery	citrus	solvent	fatty	earthy	camphor	vinegar	musty	ethereal	tobacco	sickening	wine	nutty	whiskey	wet	weedy	buttery	dusty	peach	balsam	diffusive	sharp	malty	clean	berry
Nonanal	31289	aldehydes c9	sour	sweet	fruity	grape	citrus	pungent	herbal	acidic	waxy	soapy	woody	alcoholic	fungal	peach	floral	berry	spicy	apple	oily	nutty	musty	pear	wine	earthy	fermented	acetone	watery	yeasty	vinegar	sickening	natural	putrid	rancid	malty	violet	dirty	medical	fatty	lemon	vegetable	orange	whiskey	creamy	buttery	meaty	banana	fresh
Nonanoic Acid	8158	acids c9	sour	pungent	musty	acidic	waxy	fruity	woody	sweaty	oily	soapy	herbal	fungal	alcoholic	yeasty	putrid	earthy	acetone	rancid	grape	dirty	fermented	spicy	sickening	watery	dusty	whiskey	medical	nutty	meaty	citrus	malty	fatty	floral	sweet	wet	camphor	ethereal	natural	solvent	wine	violet	vinegar	buttery	weedy	sharp	ozone	mushroom
Nonanol	8914	alcohols c9	sweet	herbal	natural	floral	fungal	grape	waxy	medical	woody	citrus	soapy	vegetative	acidic	alcoholic	fruity	ozone	acetone	vegetable	tobacco	peach	violet	pungent	apple	wine	berry	pear	solvent	spicy	sour	dirty	fatty	camphor	sickening	watery	oily	banana	vinegar	earthy	ethereal	clean	nutty	green	penetrating	orange	sharp	diffusive	coconut
Octanal	454	aldehydes c8	sour	sweet	fruity	grape	citrus	pungent	waxy	soapy	acidic	woody	herbal	alcoholic	peach	spicy	apple	berry	floral	fungal	nutty	pear	oily	earthy	watery	musty	yeasty	wine	sickening	fermented	malty	natural	buttery	vinegar	acetone	fatty	creamy	meaty	putrid	rancid	violet	dirty	lemon	vegetable	banana	fresh	orange	whiskey	ethereal
Octanoic Acid	379	acids c8	sour	pungent	musty	waxy	fruity	woody	sweaty	herbal	oily	soapy	acidic	fungal	earthy	alcoholic	grape	spicy	putrid	sweet	dirty	yeasty	acetone	rancid	floral	fermented	medical	sickening	nutty	citrus	meaty	dusty	watery	whiskey	natural	malty	ethereal	camphor	buttery	wet	fatty	wine	tobacco	weedy	violet	peach	solvent	cheesy	sharp
Octanol	957	alcohols c8	sweet	herbal	floral	grape	natural	fungal	waxy	woody	medical	citrus	soapy	acidic	fruity	alcoholic	vegetative	pungent	vegetable	sour	peach	tobacco	acetone	ozone	violet	spicy	apple	wine	berry	pear	fatty	sickening	watery	dirty	solvent	camphor	vinegar	nutty	oily	earthy	banana	ethereal	clean	sharp	green	penetrating	coconut	orange	whiskey
Pentanal	8063	aldehydes c5	sour	pungent	acidic	musty	fruity	rancid	yeasty	soapy	herbal	oily	putrid	acetone	alcoholic	spicy	waxy	fermented	malty	woody	fungal	earthy	sweaty	grape	watery	vinegar	nutty	dirty	whiskey	citrus	sweet	dusty	violet	wine	sickening	floral	creamy	solvent	buttery	fatty	wet	fusel	bready	ethereal	meaty	berry	weedy	medical	cheesy
Pentanoic Acid	7991	acids c5	sour	sweaty	musty	pungent	rancid	putrid	oily	yeasty	acidic	fruity	soapy	waxy	dusty	dirty	fermented	alcoholic	watery	earthy	woody	spicy	weedy	malty	nutty	fungal	sickening	acetone	herbal	cheesy	wet	buttery	meaty	whiskey	creamy	bready	ethereal	grape	violet	sweet	fatty	vinegar	solvent	diffusive	fusel	choking	floral	mushroom	wine
Pentanol	6276	alcohols c5	herbal	acidic	acetone	sweet	fungal	pungent	soapy	waxy	sour	woody	natural	alcoholic	fruity	medical	floral	ozone	oily	grape	spicy	violet	solvent	musty	dirty	watery	citrus	fatty	earthy	vinegar	camphor	vegetative	sickening	ethereal	whiskey	wine	tobacco	nutty	sweaty	wet	putrid	malty	dusty	weedy	buttery	diffusive	yeasty	rancid	fermented
Propanal	527	aldehydes c3	sour	pungent	musty	acidic	rancid	yeasty	fruity	fermented	putrid	herbal	spicy	soapy	oily	malty	vinegar	alcoholic	earthy	woody	watery	acetone	nutty	waxy	sweaty	dusty	whiskey	grape	fungal	dirty	citrus	creamy	wine	violet	bready	sweet	fusel	lemon	sickening	wet	buttery	floral	cheesy	berry	fatty	weedy	meaty	solvent	ethereal
Propanol	1031	alcohols c3	sour	herbal	acidic	pungent	soapy	sweet	spicy	fruity	acetone	woody	musty	waxy	fungal	oily	alcoholic	earthy	vinegar	watery	floral	violet	dirty	malty	fatty	grape	natural	citrus	ozone	yeasty	rancid	solvent	medical	nutty	sweaty	putrid	camphor	whiskey	dusty	fermented	ethereal	buttery	wine	sickening	creamy	wet	balsam	cheesy	weedy
Propionic Acid	1032	acids c3	sour	pungent	musty	fruity	acidic	rancid	spicy	soapy	yeasty	sweet	oily	herbal	malty	putrid	earthy	fermented	waxy	sweaty	nutty	alcoholic	woody	watery	creamy	vinegar	dirty	buttery	dusty	grape	whiskey	acetone	fungal	citrus	violet	sickening	cheesy	bready	floral	meaty	fatty	wine	ethereal	wet	lemon	weedy	sharp	fresh	berry
[truncated: 33 more columns]
